# Supplementary material for: Estimating infection prevalence: Best practices and their theoretical underpinnings
Source: Ecol Evol. 2018 Jun 12;8(13):6738–47. doi: 10.1002/ece3.4179 (PMC6053589; doi:10.1002/ece3.4179)
Supplement: Supplementary file 1 [file ECE3-8-6738-s001.xlsx]

## Sheet: Sheet1
Host Genus	N individual based prev. estimates	N data sources	N anonymous prev. estimates	N data sources		Parasite Genus	N individual based prev. estimates	N data sources	N anonymous prev. estimates	N data sources
Alouatta	18	8	18	3		Anatrichosoma	2	1	1	1
Aotus	3	1	6	1		Ancylostoma	0	0	2	2
Ateles	4	3	0	0		Anoplocephala	4	3	2	2
Brachyteles	5	1	0	0		Ascaridia	2	1	2	1
Cebus	7	2	4	1		Ascaris	14	10	10	8
Cercocebus	11	2	16	2		Athesmia	0	0	2	1
Cercopithecus	14	3	22	2		Atriotaenia	0	0	1	1
Cheirogaleus	3	1	0	0		Bertiella	6	6	16	13
Chlorocebus	12	6	12	4		Callistoura	5	2	1	1
Colobus	6	2	22	7		Capillaria	2	2	4	3
Erythrocebus	0	0	5	1		Chitwoodspirura	0	0	2	1
Eulemur	20	4	2	1		Colobenterobius	0	0	3	2
Gorilla	10	3	12	5		Controrchis	5	5	6	2
Hylobates	7	1	0	0		Dicrocoeliidae	3	2	0	0
Lemur	6	2	0	0		Dicrocoelium	3	3	4	3
Leontopithecus	12	2	0	0		Diphyllobothrium	0	0	1	1
Lophocebus	2	1	0	0		Enterobius	11	10	14	10
Macaca	76	8	19	5		Fasciola	1	1	0	0
Mandrillus	0	0	7	2		Filariopsis	1	1	5	2
Microcebus	15	3	0	0		Filaroides	1	1	0	0
Pan	75	15	75	18		Gongylonema	5	5	3	2
Papio	82	18	71	12		Graphidiodes	1	1	0	0
Pongo	11	2	0	0		Heterakis	1	1	1	1
Presbytis	3	1	0	0		Hymenolepis	7	5	10	4
Procolobus	6	1	38	9		Hyostrongylus	1	1	0	0
Propithecus	10	5	0	0		Lemuricola	9	7	1	1
Saguinus	3	2	8	1		Lemurostrongylus	5	3	0	0
Saimiri	3	2	9	1		Macroacanthorhynchus	1	1	0	0
Semnopithecus	0	0	2	1		Mammomonogamus	1	1	3	3
Trachypithecus	0	0	1	1		Molineus	1	1	2	1
Varecia	1	1	0	0		Moniezia	2	2	0	0
						Murshidia	1	1	0	0
						Necator	5	4	10	5
						Oesophagostomum	42	28	36	25
						Ogmocotyle	1	1	0	0
						Oncicola	2	1	0	0
						Oxyuridae	2	1	0	0
						Parabronema	0	0	1	1
						Paralibyostrongylus	1	1	0	0
						Phaneropsolus	0	0	1	1
						Physaloptera	21	18	12	8
						Physocephalus	1	1	0	0
						Primasubulura	0	0	2	1
						Probstmayria	9	8	8	7
						Prosthenorchis	9	5	6	3
						Protospirura	0	0	1	1
						Raillietina	0	0	3	1
						Schistosoma	16	11	10	6
						Spirura	0	0	1	1
						Spirurida	1	1	0	0
						Spiruridae	2	1	0	0
						Streptopharagus	23	14	13	10
						Strongylida	2	2	0	0
						Strongyloides	80	47	65	40
						Subulura	5	5	2	1
						Ternidens	2	2	2	2
						Toxascaris	2	1	2	1
						Toxocara	1	1	2	1
						Trichostrongylidae	2	1	1	1
						Trichostrongylus	13	9	6	5
						Trichuris	77	47	60	35
						Trypanoxyuris	10	7	8	3
						Watsonius	1	1	1	1
