# Supplementary material for: Estimating infection prevalence: Best practices and their theoretical underpinnings
Source: Ecol Evol. 2018 Jun 12;8(13):6738–47. doi: 10.1002/ece3.4179 (PMC6053589; doi:10.1002/ece3.4179)
Supplement: Supplementary file 2 [file ECE3-8-6738-s002.csv]

citation	host.reported.name	host.genus	parasite.reported.name	parasite.genus	parasite.phylum	lcation.name	host.age	host.sex	parasite.type	sample.type	NumberHostsSampled	NumberSamples	Prevalence_IndividualBased	Prevalence_Anonymous
Trejo-Macias et al. 2007	Alouatta palliata mexicana	Alouatta	Parabronema sp.	Parabronema	Nematoda	Los Tuxtlas			Helminth	Fecal	NULL	101	NULL	0.009782178
Stoner and Gonzalez Di Pierro 2006	Alouatta pigra	Alouatta	Enterobius sp.	Enterobius	Nematoda	Biosfera Montes Azules			Helminth	Fecal	NULL	151	NULL	0.02
Stoner and Gonzalez Di Pierro 2006	Alouatta pigra	Alouatta	Trichostrongyloidea sp.	Trichostrongyloidea	Nematoda	Biosfera Montes Azules			Helminth	Fecal	NULL	151	NULL	0.02
Trejo-Macias et al. 2007	Alouatta pigra	Alouatta	Controrchis biliophilus	Controrchis	Platyhelminthes	ET forestry reserve			Helminth	Fecal	NULL	39	NULL	0.026
Trejo-Macias et al. 2007	Alouatta pigra	Alouatta	Trypanoxyuris sp.	Trypanoxyuris	Nematoda	ET forestry reserve			Helminth	Fecal	NULL	39	NULL	0.026
Trejo-Macias et al. 2007	Alouatta pigra	Alouatta	Controrchis biliophilus	Controrchis	Platyhelminthes	Calakmul			Helminth	Fecal	NULL	29	NULL	0.035
Trejo-Macias et al. 2007	Alouatta pigra	Alouatta	Raillietina sp.	Raillietina	Platyhelminthes	Calakmul			Helminth	Fecal	NULL	29	NULL	0.035
Trejo-Macias et al. 2007	Alouatta pigra	Alouatta	Raillietina sp.	Raillietina	Platyhelminthes	Palenque			Helminth	Fecal	NULL	29	NULL	0.035
de Thoisy et al. 2001	Alouatta seniculus	Alouatta	Ascaris sp.	Ascaris	Nematoda	Petit Saut			Helminth	Fecal	24	24	0.042	0.042
de Thoisy et al. 2001	Alouatta seniculus	Alouatta	Trichostrongylus sp.	Trichostrongylus	Nematoda	Petit Saut			Helminth	Fecal	24	24	0.042	0.042
Trejo-Macias et al. 2007	Alouatta pigra	Alouatta	Raillietina sp.	Raillietina	Platyhelminthes	Montes Azules			Helminth	Fecal	NULL	45	NULL	0.044488889
Trejo-Macias et al. 2007	Alouatta pigra	Alouatta	Controrchis biliophilus	Controrchis	Platyhelminthes	Reforma Agraria			Helminth	Fecal	NULL	17	NULL	0.059
Trejo-Macias et al. 2007	Alouatta pigra	Alouatta	Trypanoxyuris sp.	Trypanoxyuris	Nematoda	Reforma Agraria			Helminth	Fecal	NULL	17	NULL	0.059
Trejo-Macias et al. 2007	Alouatta pigra	Alouatta	Controrchis biliophilus	Controrchis	Platyhelminthes	Montes Azules			Helminth	Fecal	NULL	45	NULL	0.088933333
Trejo-Macias et al. 2007	Alouatta palliata mexicana	Alouatta	Controrchis biliophilus	Controrchis	Platyhelminthes	Los Tuxtlas			Helminth	Fecal	NULL	101	NULL	0.098980198
Phillips et al. 2004	Alouatta seniculus	Alouatta	Trichuris trichiura	Trichuris	Nematoda	Tampobata Research Center			Helminth	Fecal	16	16	0.125	0.125
Trejo-Macias et al. 2007	Alouatta palliata mexicana	Alouatta	Trypanoxyuris sp.	Trypanoxyuris	Nematoda	Los Tuxtlas			Helminth	Fecal	NULL	101	NULL	0.12870297
Trejo-Macias et al. 2007	Alouatta pigra	Alouatta	Trypanoxyuris sp.	Trypanoxyuris	Nematoda	Palenque			Helminth	Fecal	NULL	29	NULL	0.172
Valdespino et al. 2010	Alouatta palliata	Alouatta	Controrchis biliophilus	Controrchis	Platyhelminthes	Santa Marta mountain range	All Ages	Both Sexes	Helminth	Fecal	43	278	NULL	0.175
de Thoisy et al. 2001	Alouatta seniculus	Alouatta	Trypanoxyuris sp.	Trypanoxyuris	Nematoda	Petit Saut			Helminth	Fecal	24	24	0.292	0.292
Phillips et al. 2004	Alouatta seniculus	Alouatta	Strongyloides sp.	Strongyloides	Nematoda	Tampobata Research Center			Helminth	Fecal	16	16	0.313	0.313
de Thoisy et al. 2001	Alouatta seniculus	Alouatta	Strongyloides sp.	Strongyloides	Nematoda	Petit Saut			Helminth	Fecal	24	24	0.375	0.375
Valdespino et al. 2010	Alouatta palliata	Alouatta	Trypanoxyuris minutus	Trypanoxyuris	Nematoda	Santa Marta mountain range	All Ages	Both Sexes	Helminth	Fecal	43	278	NULL	0.391
Stoner and Gonzalez Di Pierro 2006	Alouatta pigra	Alouatta	Strongyloides sp.	Strongyloides	Nematoda	Biosfera Montes Azules			Helminth	Fecal	NULL	151	NULL	0.45
Gonzalez-Hernandez 2011	Alouatta pigra	Alouatta	Controrchis sp.	Controrchis	Platyhelminthes	Macuspana	Adult		Helminth	Fecal	34	NULL	0.735	NULL
Gonzalez-Hernandez 2011	Alouatta pigra	Alouatta	Trypanoxyuris sp.	Trypanoxyuris	Nematoda	Macuspana	Adult		Helminth	Fecal	34	NULL	0.824	NULL
Gonzalez-Hernandez et al. 2011	Alouatta palliata	Alouatta	Trypanoxyuris sp.	Trypanoxyuris	Nematoda	Macuspana	Adult		Helminth	Fecal	27	NULL	0.815037037	NULL
Gonzalez-Hernandez et al. 2011	Alouatta pigra	Alouatta	Trypanoxyuris sp.	Trypanoxyuris	Nematoda	Macuspana	Adult		Helminth	Fecal	7	NULL	0.857142857	NULL
Kowalzik et al. 2010	Alouatta pigra	Alouatta	Controrchis sp.	Controrchis	Platyhelminthes	Monkey River	Adult		Helminth	Fecal	18	315	0.889	NULL
Stuart et al. 1990	Alouatta palliata palliata	Alouatta	Ascaris lumbricoides	Ascaris	Nematoda	La Pacifica			Helminth	Fecal	155	NULL	0.006	NULL
Stuart et al. 1990	Alouatta palliata palliata	Alouatta	Controrchis biliophilus	Controrchis	Platyhelminthes	La Pacifica			Helminth	Fecal	155	NULL	0.32	NULL
Stuart et al. 1990	Alouatta palliata palliata	Alouatta	Trypanoxyuris minutus	Trypanoxyuris	Nematoda	La Pacifica			Helminth	Fecal	155	NULL	1	NULL
Vitazkova and Wade 2006	Alouatta pigra	Alouatta	Trypanoxyuris minutus	Trypanoxyuris	Nematoda	Belize and Mexico			Helminth	Fecal	25	NULL	0.08	NULL
Vitazkova and Wade 2006	Alouatta pigra	Alouatta	Controrchis biliophilus	Controrchis	Platyhelminthes	Belize and Mexico			Helminth	Fecal	25	NULL	0.8	NULL
Vitazkova and Wade 2007	Alouatta pigra	Alouatta	Trypanoxyuris minutus	Trypanoxyuris	Nematoda	Belize and Mexico			Helminth	Fecal	41	NULL	0.268	NULL
Vitazkova and Wade 2007	Alouatta pigra	Alouatta	Controrchis biliophilus	Controrchis	Platyhelminthes	Belize and Mexico			Helminth	Fecal	41	NULL	0.805	NULL
Michaud et al. 2003	Aotus nancymae	Aotus	Athesmia heterolecithodes	Athesmia	Platyhelminthes	PERU			Helminth	Fecal	NULL	382	NULL	0.005
Michaud et al. 2003	Aotus nancymae	Aotus	Phaneropsolus orbicularis	Phaneropsolus	Platyhelminthes	PERU			Helminth	Fecal	NULL	382	NULL	0.005
Michaud et al. 2003	Aotus vociferans	Aotus	Hymenolepis diminuta	Hymenolepis	Platyhelminthes	PERU			Helminth	Fecal	NULL	221	NULL	0.017
Michaud et al. 2003	Aotus nancymae	Aotus	Hymenolepis diminuta	Hymenolepis	Platyhelminthes	PERU			Helminth	Fecal	NULL	382	NULL	0.023
Michaud et al. 2003	Aotus vociferans	Aotus	Trypanoxyuris sp.	Trypanoxyuris	Nematoda	PERU			Helminth	Fecal	NULL	221	NULL	0.087
Phillips et al. 2004	Aotus vociferans	Aotus	Schistosoma mansoni	Schistosoma	Platyhelminthes	Tampobata Research Center			Helminth	Fecal	5	5	0.2	0.2
Phillips et al. 2004	Aotus vociferans	Aotus	Strongyloides sp.	Strongyloides	Nematoda	Tampobata Research Center			Helminth	Fecal	5	5	0.2	0.2
Phillips et al. 2004	Aotus vociferans	Aotus	Ascaris sp.	Ascaris	Nematoda	Tampobata Research Center			Helminth	Fecal	5	5	0.4	0.4
Michaud et al. 2003	Aotus nancymae	Aotus	Trypanoxyuris sp.	Trypanoxyuris	Nematoda	PERU			Helminth	Fecal	NULL	382	NULL	0.547
Phillips et al. 2004	Ateles belzebuth chamek	Ateles	Trichuris trichiura	Trichuris	Nematoda	Tampobata Research Center			Helminth	Fecal	11	11	0.182	0.182
Karesh et al. 1998	Ateles paniscus chamek	Ateles	Strongyloides sp.	Strongyloides	Nematoda	Noel Kampff Mercado			Helminth	Fecal	8	8	0.25	0.25
Phillips et al. 2004	Ateles belzebuth chamek	Ateles	Strongyloides sp.	Strongyloides	Nematoda	Tampobata Research Center			Helminth	Fecal	11	11	0.364	0.364
Stuart et al. 1990	Ateles geoffroyi	Ateles	Trypanoxyuris sp.	Trypanoxyuris	Nematoda	Santa Rosa			Helminth	Fecal	19	NULL	0.158	NULL
Stuart et al. 1993	Brachyteles arachnoides	Brachyteles	Trypanoxyuris brachyteles	Trypanoxyuris	Nematoda	Parque Estadual Carlos Botelho			Helminth	Fecal	15	NULL	0.06	NULL
Stuart et al. 1993	Brachyteles arachnoides	Brachyteles	Strongyloides cebus	Strongyloides	Nematoda	Parque Estadual Carlos Botelho			Helminth	Fecal	15	NULL	0.46	NULL
Stuart et al. 1993	Brachyteles arachnoides	Brachyteles	Trypanoxyuris brachyteles	Trypanoxyuris	Nematoda	Fazenda Barreiro Rico			Helminth	Fecal	2	NULL	0.5	NULL
Stuart et al. 1993	Brachyteles arachnoides	Brachyteles	Graphidiodes berlai	Graphidiodes	Nematoda	Parque Estadual Carlos Botelho			Helminth	Fecal	15	NULL	0.8	NULL
Stuart et al. 1993	Brachyteles arachnoides	Brachyteles	Strongyloides cebus	Strongyloides	Nematoda	Fazenda Esmeralda			Helminth	Fecal	9	NULL	0.889	NULL
Parr 2011	Cebus capucinus	Cebus	Prosthenorchis sp.	Prosthenorchis	Acanthocephala	Santa Rosa			Helminth	Fecal	83	272	0.024	0.007
Parr 2011	Cebus capucinus	Cebus	Physaloptera sp.	Physaloptera	Nematoda	Santa Rosa			Helminth	Fecal	83	272	0.06	0.033
Phillips et al. 2004	Cebus apella	Cebus	Ascaris sp.	Ascaris	Nematoda	Tampobata Research Center			Helminth	Fecal	10	10	0.1	0.1
Phillips et al. 2004	Cebus apella	Cebus	Strongyloides sp.	Strongyloides	Nematoda	Tampobata Research Center			Helminth	Fecal	10	10	0.1	0.1
Phillips et al. 2004	Cebus albifrons	Cebus	Strongyloides sp.	Strongyloides	Nematoda	Tampobata Research Center			Helminth	Fecal	11	11	0.182	0.182
Parr 2011	Cebus capucinus	Cebus	Strongyloides sp.	Strongyloides	Nematoda	Santa Rosa			Helminth	Fecal	83	272	0.759	0.493
Parr 2011	Cebus capucinus	Cebus	Filariopsis barretoi	Filariopsis	Nematoda	Santa Rosa			Helminth	Fecal	83	272	0.843	0.702
Mbora and McPeek 2009	Cercocebus galeritus galeritus	Cercocebus	Anoplocephala sp.	Anoplocephala	Platyhelminthes	Tana River			Helminth	Fecal	NULL	205	NULL	0.018
Mbora and McPeek 2009	Cercocebus galeritus galeritus	Cercocebus	Oesophagostomum sp.	Oesophagostomum	Nematoda	Tana River			Helminth	Fecal	NULL	205	NULL	0.057
Mbora and McPeek 2009	Cercocebus galeritus galeritus	Cercocebus	Ascaridia sp.	Ascaridia	Nematoda	Tana River			Helminth	Fecal	NULL	205	NULL	0.07
Mbora and McPeek 2009	Cercocebus galeritus galeritus	Cercocebus	Toxascaris sp.	Toxascaris	Nematoda	Tana River			Helminth	Fecal	NULL	205	NULL	0.073
Mbora and McPeek 2009	Cercocebus galeritus galeritus	Cercocebus	Strongyloides sp.	Strongyloides	Nematoda	Tana River			Helminth	Fecal	NULL	205	NULL	0.074
Mbora and McPeek 2009	Cercocebus galeritus galeritus	Cercocebus	Ascaris sp.	Ascaris	Nematoda	Tana River			Helminth	Fecal	NULL	205	NULL	0.08
Mbora and McPeek 2009	Cercocebus galeritus galeritus	Cercocebus	Capillaria sp.	Capillaria	Nematoda	Tana River			Helminth	Fecal	NULL	205	NULL	0.103
Mbora and McPeek 2009	Cercocebus galeritus galeritus	Cercocebus	Trichostrongylus sp.	Trichostrongylus	Nematoda	Tana River			Helminth	Fecal	NULL	205	NULL	0.108
Mbora and McPeek 2009	Cercocebus galeritus galeritus	Cercocebus	Bertiella sp.	Bertiella	Platyhelminthes	Tana River			Helminth	Fecal	NULL	205	NULL	0.113
Mbora and McPeek 2009	Cercocebus galeritus galeritus	Cercocebus	Streptopharagus sp.	Streptopharagus	Nematoda	Tana River			Helminth	Fecal	NULL	205	NULL	0.127
Mbora and McPeek 2009	Cercocebus galeritus galeritus	Cercocebus	Physaloptera sp.	Physaloptera	Nematoda	Tana River			Helminth	Fecal	NULL	205	NULL	0.138
Mbora and McPeek 2009	Cercocebus galeritus galeritus	Cercocebus	Trichuris sp.	Trichuris	Nematoda	Tana River			Helminth	Fecal	NULL	205	NULL	0.188
Mbora and McPeek 2009	Cercocebus galeritus galeritus	Cercocebus	Heterakis sp.	Heterakis	Nematoda	Tana River			Helminth	Fecal	NULL	205	NULL	0.19
Bakarr et al. 1991	Cercocebus atys	Cercocebus	Necator americanus	Necator	Nematoda	Tiwai			Helminth	Fecal	NULL	9	NULL	0.22
Mbora and McPeek 2009	Cercocebus galeritus galeritus	Cercocebus	Toxocara sp.	Toxocara	Nematoda	Tana River			Helminth	Fecal	NULL	205	NULL	0.24
Mbora and McPeek 2009	Cercocebus galeritus galeritus	Cercocebus	Dicrocoelium sp.	Dicrocoelium	Platyhelminthes	Tana River			Helminth	Fecal	NULL	205	NULL	0.25
Lilly et al. 2002	Cercocebus galeritus	Cercocebus	Ascaris sp.	Ascaris	Nematoda	Dzanga-Ndoki			Helminth	Fecal	8	8	0.87	0.87
Mbora and Munene 2006	Cercocebus galeritus	Cercocebus	Ascaridia galli	Ascaridia	Nematoda	Kenya			Helminth	Fecal	82	NULL	0.009	NULL
Mbora and Munene 2006	Cercocebus galeritus	Cercocebus	Streptopharagus sp.	Streptopharagus	Nematoda	Kenya			Helminth	Fecal	82	NULL	0.009	NULL
Mbora and Munene 2006	Cercocebus galeritus	Cercocebus	Toxascaris sp.	Toxascaris	Nematoda	Kenya			Helminth	Fecal	82	NULL	0.009	NULL
Mbora and Munene 2006	Cercocebus galeritus	Cercocebus	Toxocara sp.	Toxocara	Nematoda	Kenya			Helminth	Fecal	82	NULL	0.009	NULL
Mbora and Munene 2006	Cercocebus galeritus	Cercocebus	Capillaria sp.	Capillaria	Nematoda	Kenya			Helminth	Fecal	82	NULL	0.018	NULL
Mbora and Munene 2006	Cercocebus galeritus	Cercocebus	Physaloptera sp.	Physaloptera	Nematoda	Kenya			Helminth	Fecal	82	NULL	0.018	NULL
Mbora and Munene 2006	Cercocebus galeritus	Cercocebus	Strongyloides fulleborni	Strongyloides	Nematoda	Kenya			Helminth	Fecal	82	NULL	0.018	NULL
Mbora and Munene 2006	Cercocebus galeritus	Cercocebus	Trichostrongylus sp.	Trichostrongylus	Nematoda	Kenya			Helminth	Fecal	82	NULL	0.063	NULL
Mbora and Munene 2006	Cercocebus galeritus	Cercocebus	Heterakis sp.	Heterakis	Nematoda	Kenya			Helminth	Fecal	82	NULL	0.1	NULL
Mbora and Munene 2006	Cercocebus galeritus	Cercocebus	Trichuris trichiura	Trichuris	Nematoda	Kenya			Helminth	Fecal	82	NULL	0.155	NULL
Gillespie et al. 2004	Cercopithecus ascanius	Cercopithecus	Bertiella sp.	Bertiella	Platyhelminthes	Kibale			Helminth	Fecal	150	235	NULL	0.004
Gillespie et al. 2004	Cercopithecus ascanius	Cercopithecus	Enterobius sp.	Enterobius	Nematoda	Kibale			Helminth	Fecal	150	235	NULL	0.01
Appleton et al. 1994	Cercopithecus mitis erythrarchus	Cercopithecus	Gongylonema sp.	Gongylonema	Nematoda	Cape Vidal			Helminth	Fecal	NULL	121	NULL	0.02
Appleton et al. 1994	Cercopithecus mitis erythrarchus	Cercopithecus	Capillaria sp.	Capillaria	Nematoda	Cape Vidal			Helminth	Fecal	NULL	121	NULL	0.03
Bakarr et al. 1991	Cercopithecus campbelli	Cercopithecus	Necator americanus	Necator	Nematoda	Tiwai			Helminth	Fecal	NULL	17	NULL	0.059
Gillespie et al. 2004	Cercopithecus mitis	Cercopithecus	Strongyloides fulleborni	Strongyloides	Nematoda	Kibale			Helminth	Fecal	35	35	0.06	0.06
Appleton et al. 1994	Cercopithecus mitis erythrarchus	Cercopithecus	Strongyloides fulleborni	Strongyloides	Nematoda	Cape Vidal			Helminth	Fecal	NULL	121	NULL	0.07
Gillespie et al. 2004	Cercopithecus ascanius	Cercopithecus	Strongyloides fulleborni	Strongyloides	Nematoda	Kibale			Helminth	Fecal	150	235	NULL	0.07
Munene et al. 1998	Cercopithecus mitis	Cercopithecus	Enterobius vermicularis	Enterobius	Nematoda	KENYA			Helminth	Fecal	55	55	0.073	0.073
Gillespie et al. 2004	Cercopithecus lhoesti	Cercopithecus	Oesophagostomum sp.	Oesophagostomum	Nematoda	Kibale			Helminth	Fecal	11	11	0.09	0.09
Gillespie et al. 2004	Cercopithecus mitis	Cercopithecus	Oesophagostomum sp.	Oesophagostomum	Nematoda	Kibale			Helminth	Fecal	35	35	0.09	0.09
Gillespie et al. 2004	Cercopithecus ascanius	Cercopithecus	Oesophagostomum sp.	Oesophagostomum	Nematoda	Kibale			Helminth	Fecal	150	235	NULL	0.1
Kooriyama et al., 2012	Cercopithecus ascanius schmidti	Cercopithecus	Streptopharagus sp.	Streptopharagus	Nematoda	Mahale			Helminth	Fecal	NULL	62	NULL	0.1
Kooriyama et al., 2012	Cercopithecus ascanius schmidti	Cercopithecus	Chitwoodspirura sp.	Chitwoodspirura	Nematoda	Mahale			Helminth	Fecal	NULL	62	NULL	0.13
Gillespie et al. 2004	Cercopithecus mitis	Cercopithecus	Streptopharagus sp.	Streptopharagus	Nematoda	Kibale			Helminth	Fecal	35	35	0.14	0.14
Gillespie et al. 2004	Cercopithecus ascanius	Cercopithecus	Streptopharagus sp.	Streptopharagus	Nematoda	Kibale			Helminth	Fecal	150	235	NULL	0.18
Bakarr et al. 1991	Cercopithecus diana	Cercopithecus	Strongyloides sp.	Strongyloides	Nematoda	Tiwai			Helminth	Fecal	NULL	11	NULL	0.182
Bakarr et al. 1991	Cercopithecus diana	Cercopithecus	Trichuris trichiura	Trichuris	Nematoda	Tiwai			Helminth	Fecal	NULL	11	NULL	0.182
Bakarr et al. 1991	Cercopithecus campbelli	Cercopithecus	Strongyloides sp.	Strongyloides	Nematoda	Tiwai			Helminth	Fecal	NULL	17	NULL	0.23
Bakarr et al. 1991	Cercopithecus campbelli	Cercopithecus	Trichuris trichiura	Trichuris	Nematoda	Tiwai			Helminth	Fecal	NULL	17	NULL	0.23
Gillespie et al. 2004	Cercopithecus mitis	Cercopithecus	Trichuris sp.	Trichuris	Nematoda	Kibale			Helminth	Fecal	35	35	0.26	0.26
Gillespie et al. 2004	Cercopithecus lhoesti	Cercopithecus	Strongyloides fulleborni	Strongyloides	Nematoda	Kibale			Helminth	Fecal	11	11	0.27	0.27
Gillespie et al. 2004	Cercopithecus ascanius	Cercopithecus	Trichuris sp.	Trichuris	Nematoda	Kibale			Helminth	Fecal	150	235	NULL	0.29
Gillespie et al. 2004	Cercopithecus lhoesti	Cercopithecus	Trichuris sp.	Trichuris	Nematoda	Kibale			Helminth	Fecal	11	11	0.36	0.36
Munene et al. 1998	Cercopithecus mitis	Cercopithecus	Trichostrongylus sp.	Trichostrongylus	Nematoda	KENYA			Helminth	Fecal	55	55	0.382	0.382
Kooriyama et al., 2012	Cercopithecus ascanius schmidti	Cercopithecus	Oesophagostomum sp.	Oesophagostomum	Nematoda	Mahale			Helminth	Fecal	NULL	62	NULL	0.44
Kooriyama et al., 2012	Cercopithecus ascanius schmidti	Cercopithecus	Trichuris sp.	Trichuris	Nematoda	Mahale			Helminth	Fecal	NULL	62	NULL	0.47
Munene et al. 1998	Cercopithecus mitis	Cercopithecus	Oesophagostomum sp.	Oesophagostomum	Nematoda	KENYA			Helminth	Fecal	55	55	0.472	0.472
Kooriyama et al., 2012	Cercopithecus ascanius schmidti	Cercopithecus	Strongyloides sp.	Strongyloides	Nematoda	Mahale			Helminth	Fecal	NULL	62	NULL	0.5
Munene et al. 1998	Cercopithecus mitis	Cercopithecus	Streptopharagus sp.	Streptopharagus	Nematoda	KENYA			Helminth	Fecal	55	55	0.527	0.527
Appleton et al. 1994	Cercopithecus mitis erythrarchus	Cercopithecus	Trichuris trichiura	Trichuris	Nematoda	Cape Vidal			Helminth	Fecal	31	121	NULL	0.56
Munene et al. 1998	Cercopithecus mitis	Cercopithecus	Trichuris trichiura	Trichuris	Nematoda	KENYA			Helminth	Fecal	55	55	0.6	0.6
Munene et al. 1998	Cercopithecus mitis	Cercopithecus	Strongyloides fulleborni	Strongyloides	Nematoda	KENYA			Helminth	Fecal	55	55	0.618	0.618
van Lieshout et al. 2005	Cercopithecus mona	Cercopithecus	Oesophagostomum bifurcum	Oesophagostomum	Nematoda	Baobeng Fiema			Helminth	Fecal	NULL	51	NULL	0.75
Appleton et al. 1994	Cercopithecus mitis erythrarchus	Cercopithecus	Streptopharagus pigmentatus	Streptopharagus	Nematoda	Cape Vidal			Helminth	Fecal	NULL	121	NULL	0.81
Else et al. 1982	Cercopithecus mitis	Cercopithecus	Schistosoma haematobium	Schistosoma	Platyhelminthes	Lake Naivasha			Helminth	Fecal	36	NULL	0.08	NULL
Raharivololona 2006	Cheirogaleus medius	Cheirogaleus	Strongyloides sp.	Strongyloides	Nematoda	Mandena			Helminth	Fecal	26	NULL	0.039	NULL
Raharivololona 2006	Cheirogaleus medius	Cheirogaleus	Hymenolepis sp.	Hymenolepis	Platyhelminthes	Mandena			Helminth	Fecal	26	NULL	0.269	NULL
Raharivololona 2006	Cheirogaleus medius	Cheirogaleus	Trichuris sp.	Trichuris	Nematoda	Mandena			Helminth	Fecal	26	NULL	0.269	NULL
Petrasova et al. 2010	Chlorocebus aethiops pygerythrus	Chlorocebus	Subulura sp.	Subulura	Nematoda	Rubondo			Helminth	Fecal	NULL	111	NULL	0.009
Kooriyama et al., 2012	Cercopithecus aethiops pygerythrus	Chlorocebus	Streptopharagus sp.	Streptopharagus	Nematoda	Mahale			Helminth	Fecal	NULL	72	NULL	0.04
Petrasova et al. 2010	Chlorocebus aethiops pygerythrus	Chlorocebus	Anatrichosoma sp.	Anatrichosoma	Nematoda	Rubondo			Helminth	Fecal	NULL	111	NULL	0.045
Pitchford et al. 1973a	Cercopithecus aethiops	Chlorocebus	Schistosoma mattheei	Schistosoma	Platyhelminthes	Kruger			Helminth	Fecal	NULL	115	NULL	0.061
McGrew et al. 1989b	Cercopithecus (aethiops) sabaeus	Chlorocebus	Necator sp.	Necator	Nematoda	Nikolo Koba			Helminth	Fecal	NULL	16	NULL	0.063
McGrew et al. 1989b	Cercopithecus (aethiops) sabaeus	Chlorocebus	Physaloptera sp.	Physaloptera	Nematoda	Nikolo Koba			Helminth	Fecal	NULL	16	NULL	0.063
Kooriyama et al., 2012	Cercopithecus aethiops pygerythrus	Chlorocebus	Oesophagostomum sp.	Oesophagostomum	Nematoda	Mahale			Helminth	Fecal	NULL	72	NULL	0.08
Legesse and Erko 2004	Cercopithecus aethiops	Chlorocebus	Oesophagostomum sp.	Oesophagostomum	Nematoda	Wondo Genet			Helminth	Fecal	16	16	0.125	0.125
Gillespie et al. 2004	Cercopithecus aethiops	Chlorocebus	Streptopharagus sp.	Streptopharagus	Nematoda	Lake Saka			Helminth	Fecal	12	12	0.17	0.17
Petrasova et al. 2010	Chlorocebus aethiops pygerythrus	Chlorocebus	Trichuris sp.	Trichuris	Nematoda	Rubondo			Helminth	Fecal	NULL	111	NULL	0.297
Legesse and Erko 2004	Cercopithecus aethiops	Chlorocebus	Trichuris sp.	Trichuris	Nematoda	Sodore			Helminth	Fecal	25	25	0.32	0.32
Gillespie et al. 2004	Cercopithecus aethiops	Chlorocebus	Strongyloides fulleborni	Strongyloides	Nematoda	Lake Saka			Helminth	Fecal	12	12	0.42	0.42
Legesse and Erko 2004	Cercopithecus aethiops	Chlorocebus	Trichuris sp.	Trichuris	Nematoda	Wondo Genet			Helminth	Fecal	16	16	0.438	0.438
Petrasova et al. 2010	Chlorocebus aethiops pygerythrus	Chlorocebus	Strongyloides sp.	Strongyloides	Nematoda	Rubondo			Helminth	Fecal	NULL	111	NULL	0.441
Gillespie et al. 2004	Cercopithecus aethiops	Chlorocebus	Trichuris sp.	Trichuris	Nematoda	Lake Saka			Helminth	Fecal	12	12	0.58	0.58
Kooriyama et al., 2012	Cercopithecus aethiops pygerythrus	Chlorocebus	Strongyloides sp.	Strongyloides	Nematoda	Mahale			Helminth	Fecal	NULL	72	NULL	0.6
McGrew et al. 1989b	Cercopithecus (aethiops) sabaeus	Chlorocebus	Strongyloides sp.	Strongyloides	Nematoda	Nikolo Koba			Helminth	Fecal	NULL	16	NULL	0.688
Kooriyama et al., 2012	Cercopithecus aethiops pygerythrus	Chlorocebus	Trichuris sp.	Trichuris	Nematoda	Mahale			Helminth	Fecal	NULL	72	NULL	0.74
Else et al. 1982	Cercopithecus aethiops	Chlorocebus	Schistosoma mansoni	Schistosoma	Platyhelminthes	Lake Naivasha			Helminth	Fecal	40	NULL	0.2	NULL
Fuller et al. 1979	Cercopithecus aethiops	Chlorocebus	Schistosoma mansoni	Schistosoma	Platyhelminthes	Omo			Helminth	Fecal	2	NULL	0.5	NULL
Pitchford et al. 1973b	Cercopithecus aethiops	Chlorocebus	Schistosoma mattheei	Schistosoma	Platyhelminthes	Kruger			Helminth	Fecal	180	NULL	0.039	NULL
Wren et al. 2015	Chlorocebus aethiops	Chlorocebus	Strongyloides sp.	Strongyloides	Nematoda	Loskop Dam Nature Reserve			Helminth	Fecal	38	272	0.237	NULL
Wren et al. 2015	Chlorocebus aethiops	Chlorocebus	Oesophagostomum sp.	Oesophagostomum	Nematoda	Loskop Dam Nature Reserve			Helminth	Fecal	38	272	0.843	NULL
Wren et al. 2015	Chlorocebus aethiops	Chlorocebus	Trichuris sp.	Trichuris	Nematoda	Loskop Dam Nature Reserve			Helminth	Fecal	38	272	0.921	NULL
Gillespie et al. 2005a	Colobus guereza	Colobus	Bertiella sp.	Bertiella	Platyhelminthes	Kibale			Helminth	Fecal	NULL	476	NULL	0.002
Gillespie et al. 2005a	Colobus guereza	Colobus	Colobenterobius sp.	Colobenterobius	Nematoda	Kibale			Helminth	Fecal	NULL	476	NULL	0.006
Chapman et al. 2005	Colobus guereza	Colobus	Strongyloides fulleborni	Strongyloides	Nematoda	Crater Lake Nkuruba			Helminth	Fecal	NULL	139	NULL	0.007
Chapman et al. 2006b	Colobus guereza	Colobus	Strongyloides fulleborni	Strongyloides	Nematoda	Kibale			Helminth	Fecal	NULL	177	NULL	0.013
Gillespie et al. 2005a	Colobus guereza	Colobus	Ascaris sp.	Ascaris	Nematoda	Kibale			Helminth	Fecal	NULL	476	NULL	0.013
Okanga et al. 2006	Colobus angolensis palliatus	Colobus	Enterobius vermicularis	Enterobius	Nematoda	Diani			Helminth	Fecal	74	74	0.014	0.014
Teichroeb et al. 2009	Colobus vellerosus	Colobus	Enterobius sp.	Enterobius	Nematoda	Boabeng-Fiema Monkey Sanctuary		Male	Helminth	Fecal	26	109	0.077	0.018
Bakarr et al. 1991	Colobus polykomos	Colobus	Necator americanus	Necator	Nematoda	Tiwai			Helminth	Fecal	NULL	45	NULL	0.022
Teichroeb et al. 2009	Colobus vellerosus	Colobus	Ascaris sp.	Ascaris	Nematoda	Boabeng-Fiema Monkey Sanctuary		Male	Helminth	Fecal	26	109	0.115	0.028
Hodder & Chapman 2012	Colobus guereza	Colobus	Strongyloides sp.	Strongyloides	Nematoda	Kibale			Helminth	Fecal	NULL	100	NULL	0.0374
Gillespie et al. 2005a	Colobus guereza	Colobus	Strongyloides fulleborni	Strongyloides	Nematoda	Kibale			Helminth	Fecal	NULL	476	NULL	0.042
Gillespie et al. 2005a	Colobus angolensis	Colobus	Strongyloides fulleborni	Strongyloides	Nematoda	Lake Nabugabo			Helminth	Fecal	NULL	19	NULL	0.053
Chapman et al. 2006b	Colobus guereza	Colobus	Oesophagostomum sp.	Oesophagostomum	Nematoda	Kibale			Helminth	Fecal	NULL	177	NULL	0.057
Gillespie et al. 2005a	Colobus guereza	Colobus	Oesophagostomum sp.	Oesophagostomum	Nematoda	Kibale			Helminth	Fecal	NULL	476	NULL	0.061
Okanga et al. 2006	Colobus angolensis palliatus	Colobus	Trichuris sp.	Trichuris	Nematoda	Diani			Helminth	Fecal	74	74	0.081	0.081
Okanga et al. 2006	Colobus angolensis palliatus	Colobus	Strongyloides sp.	Strongyloides	Nematoda	Diani			Helminth	Fecal	74	74	0.095	0.095
Petrasova et al. 2010	Colobus guereza	Colobus	Strongyloides sp.	Strongyloides	Nematoda	Rubondo			Helminth	Fecal	NULL	49	NULL	0.109
Bakarr et al. 1991	Colobus polykomos	Colobus	Strongyloides sp.	Strongyloides	Nematoda	Tiwai			Helminth	Fecal	NULL	45	NULL	0.178
Hodder & Chapman 2012	Colobus guereza	Colobus	Trichuris sp.	Trichuris	Nematoda	Kibale			Helminth	Fecal	NULL	100	NULL	0.26
Petrasova et al. 2010	Colobus guereza	Colobus	Trichuris sp.	Trichuris	Nematoda	Rubondo			Helminth	Fecal	NULL	49	NULL	0.435
Bakarr et al. 1991	Colobus polykomos	Colobus	Trichuris trichiura	Trichuris	Nematoda	Tiwai			Helminth	Fecal	NULL	45	NULL	0.489
Gillespie et al. 2005a	Colobus guereza	Colobus	Trichuris sp.	Trichuris	Nematoda	Kibale			Helminth	Fecal	NULL	476	NULL	0.79
Teichroeb et al. 2009	Colobus vellerosus	Colobus	Trichuris sp.	Trichuris	Nematoda	Boabeng-Fiema Monkey Sanctuary		Male	Helminth	Fecal	26	109	0.846	0.807
Chapman et al. 2006b	Colobus guereza	Colobus	Trichuris sp.	Trichuris	Nematoda	Kibale			Helminth	Fecal	NULL	177	NULL	0.821
Gillespie et al. 2005a	Colobus angolensis	Colobus	Trichuris sp.	Trichuris	Nematoda	Lake Nabugabo			Helminth	Fecal	NULL	19	NULL	1
McGrew et al. 1989b	Erythrocebus patas patas	Erythrocebus	Necator sp.	Necator	Nematoda	Nikolo Koba			Helminth	Fecal	NULL	17	NULL	0.059
McGrew et al. 1989b	Erythrocebus patas patas	Erythrocebus	Physaloptera sp.	Physaloptera	Nematoda	Nikolo Koba			Helminth	Fecal	NULL	17	NULL	0.118
McGrew et al. 1989b	Erythrocebus patas patas	Erythrocebus	Trichuris sp.	Trichuris	Nematoda	Nikolo Koba			Helminth	Fecal	NULL	17	NULL	0.118
McGrew et al. 1989b	Erythrocebus patas patas	Erythrocebus	Strongyloides sp.	Strongyloides	Nematoda	Nikolo Koba			Helminth	Fecal	NULL	17	NULL	0.235
McGrew et al. 1989b	Erythrocebus patas patas	Erythrocebus	Streptopharagus sp.	Streptopharagus	Nematoda	Nikolo Koba			Helminth	Fecal	NULL	17	NULL	0.529
Schwitzer et al. 2010	Eulemur flavifrons	Eulemur	Callistoura sp.	Callistoura	Nematoda	Ankarafa			Helminth	Fecal	NULL	168	NULL	0.042
Hogg 2002	Eulemur rubriventer	Eulemur	Fasciola sp.	Fasciola	Platyhelminthes	Ranomafana			Helminth	Fecal	16	16	0.059	0.059
Schwitzer et al. 2010	Eulemur flavifrons	Eulemur	Lemuricola sp.	Lemuricola	Nematoda	Ankarafa			Helminth	Fecal	NULL	352	NULL	0.071
Junge and Louis 2005b	Eulemur fulvus rufus	Eulemur	Trichuris sp.	Trichuris	Nematoda	Tsiombokibo	Adult		Helminth	Fecal	10	10	0.2	0.2
Hogg 2002	Eulemur rubriventer	Eulemur	Lemuricola sp.	Lemuricola	Nematoda	Ranomafana			Helminth	Fecal	16	16	0.235	0.235
Junge and Louis 2005b	Eulemur fulvus rufus	Eulemur	Lemurostrongylus sp.	Lemurostrongylus	Nematoda	Tsiombokibo	Adult		Helminth	Fecal	10	10	0.3	0.3
Junge and Louis 2007	Eulemur macaco macaco	Eulemur	Callistoura sp.	Callistoura	Nematoda	Lokobe			Helminth	Fecal	10	10	0.3	0.3
Junge and Louis 2007	Eulemur macaco macaco	Eulemur	Lemuricola sp.	Lemuricola	Nematoda	Lokobe			Helminth	Fecal	10	10	0.3	0.3
Clough et al. 2010	Eulemur fulvus rufus	Eulemur	Anoplocephala sp.	Anoplocephala	Platyhelminthes	Kirindy	Adult		Helminth	Fecal	25	359	0.04	NULL
Clough et al. 2010	Eulemur fulvus rufus	Eulemur	Callistoura sp.	Callistoura	Nematoda	Kirindy	Adult		Helminth	Fecal	24	299	0.04	NULL
Clough et al. 2010	Eulemur fulvus rufus	Eulemur	Dicrocoelium sp.	Dicrocoelium	Platyhelminthes	Kirindy	Adult		Helminth	Fecal	25	359	0.04	NULL
Clough et al. 2010	Eulemur fulvus rufus	Eulemur	Anoplocephala sp.	Anoplocephala	Platyhelminthes	Kirindy	Adult		Helminth	Fecal	24	299	0.08	NULL
Clough et al. 2010	Eulemur fulvus rufus	Eulemur	Strongyloides sp.	Strongyloides	Nematoda	Kirindy	Adult		Helminth	Fecal	25	359	0.08	NULL
Clough et al. 2010	Eulemur fulvus rufus	Eulemur	Callistoura sp.	Callistoura	Nematoda	Kirindy	Adult		Helminth	Fecal	25	359	0.12	NULL
Clough et al. 2010	Eulemur fulvus rufus	Eulemur	Trichostrongylus sp.	Trichostrongylus	Nematoda	Kirindy	Adult		Helminth	Fecal	25	359	0.12	NULL
Clough et al. 2010	Eulemur fulvus rufus	Eulemur	Trichostrongylus sp.	Trichostrongylus	Nematoda	Kirindy	Adult		Helminth	Fecal	24	299	0.17	NULL
Clough et al. 2010	Eulemur fulvus rufus	Eulemur	Trichuris sp.	Trichuris	Nematoda	Kirindy	Adult		Helminth	Fecal	25	359	0.24	NULL
Clough et al. 2010	Eulemur fulvus rufus	Eulemur	Trichuris sp.	Trichuris	Nematoda	Kirindy	Adult		Helminth	Fecal	24	299	0.29	NULL
Clough et al. 2010	Eulemur fulvus rufus	Eulemur	Lemuricola vauceli	Lemuricola	Nematoda	Kirindy	Adult		Helminth	Fecal	24	299	0.88	NULL
Clough et al. 2010	Eulemur fulvus rufus	Eulemur	Callistoura sp.	Callistoura	Nematoda	Kirindy	Adult		Helminth	Fecal	24	299	1	NULL
Clough et al. 2010	Eulemur fulvus rufus	Eulemur	Callistoura sp.	Callistoura	Nematoda	Kirindy	Adult		Helminth	Fecal	25	359	1	NULL
Clough et al. 2010	Eulemur fulvus rufus	Eulemur	Lemuricola vauceli	Lemuricola	Nematoda	Kirindy	Adult		Helminth	Fecal	25	359	1	NULL
Rothman et al. 2008	Gorilla beringei	Gorilla	Strongyloides fulleborni	Strongyloides	Nematoda	Bwindi			Helminth	Fecal	13	1481	NULL	0.009
Freeman et al. 2004	Gorilla gorilla gorilla	Gorilla	Probstmayria sp.	Probstmayria	Nematoda	Bai Hokou			Helminth	Fecal	NULL	75	NULL	0.013
Rothman et al. 2008	Gorilla beringei	Gorilla	Anoplocephala gorillae	Anoplocephala	Platyhelminthes	Bwindi			Helminth	Fecal	13	1481	NULL	0.032
Rothman et al. 2008	Gorilla beringei	Gorilla	Probstmayria sp.	Probstmayria	Nematoda	Bwindi			Helminth	Fecal	13	1481	NULL	0.051
Landsoud-Soukate et al. 1995	Gorilla g. gorilla	Gorilla	Gongylonema sp.	Gongylonema	Nematoda	Lope			Helminth	Fecal	NULL	61	NULL	0.082
Landsoud-Soukate et al. 1995	Gorilla g. gorilla	Gorilla	Strongyloides sp.	Strongyloides	Nematoda	Lope			Helminth	Fecal	NULL	61	NULL	0.098
Ashford et al. 1996	Gorilla gorilla	Gorilla	Strongyloides fulleborni	Strongyloides	Nematoda	Bwindi			Helminth	Fecal	NULL	296	NULL	0.16
Freeman et al. 2004	Gorilla gorilla gorilla	Gorilla	Strongyloides sp.	Strongyloides	Nematoda	Bai Hokou			Helminth	Fecal	NULL	75	NULL	0.2
Lilly et al. 2002	Gorilla gorilla gorilla	Gorilla	Strongyloides sp.	Strongyloides	Nematoda	Dzanga-Ndoki			Helminth	Fecal	156	156	0.212	0.212
Lilly et al. 2002	Gorilla gorilla gorilla	Gorilla	Ascaris sp.	Ascaris	Nematoda	Dzanga-Ndoki			Helminth	Fecal	156	156	0.218	0.218
Ashford et al. 1990	Gorilla gorilla beringei	Gorilla	Strongyloides fulleborni	Strongyloides	Nematoda	Bwindi			Helminth	Fecal	NULL	41	NULL	0.24
Freeman et al. 2004	Gorilla gorilla gorilla	Gorilla	Mammomonogamus sp.	Mammomonogamus	Nematoda	Bai Hokou			Helminth	Fecal	NULL	75	NULL	0.827
Ashford et al. 1990	Gorilla gorilla beringei	Gorilla	Oesophagostomum sp.	Oesophagostomum	Nematoda	Bwindi			Helminth	Fecal	NULL	41	NULL	1
Ashford et al. 1990	Gorilla gorilla beringei	Gorilla	Probstmayria sp.	Probstmayria	Nematoda	Bwindi			Helminth	Fecal	NULL	41	NULL	1
Ashford et al. 1996	Gorilla gorilla	Gorilla	Hyostrongylus kigeziensis	Hyostrongylus	Nematoda	Bwindi			Helminth	Fecal	1	1	1	1
Ashford et al. 1996	Gorilla gorilla	Gorilla	Murshidia devians	Murshidia	Nematoda	Bwindi			Helminth	Fecal	1	1	1	1
Ashford et al. 1996	Gorilla gorilla	Gorilla	Oesophagostomum stephanostomum	Oesophagostomum	Nematoda	Bwindi			Helminth	Fecal	1	1	1	1
Ashford et al. 1996	Gorilla gorilla	Gorilla	Paralibyostrongylus kalinae	Paralibyostrongylus	Nematoda	Bwindi			Helminth	Fecal	1	1	1	1
Sleeman et al. 2000	Gorilla gorilla beringei	Gorilla	Strongyloides sp.	Strongyloides	Nematoda	Parc Natl Volcans			Helminth	Fecal	74	98	0.014	NULL
Sleeman et al. 2000	Gorilla gorilla beringei	Gorilla	Trichuris trichiura	Trichuris	Nematoda	Parc Natl Volcans			Helminth	Fecal	74	98	0.027	NULL
Sleeman et al. 2000	Gorilla gorilla beringei	Gorilla	Probstmayria sp.	Probstmayria	Nematoda	Parc Natl Volcans			Helminth	Fecal	74	98	0.09	NULL
Sleeman et al. 2000	Gorilla gorilla beringei	Gorilla	Anoplocephala gorillae	Anoplocephala	Platyhelminthes	Parc Natl Volcans			Helminth	Fecal	74	98	0.851	NULL
Gillespie et al. 2013	Hylobates lar	Hylobates	Ascaris sp.	Ascaris	Nematoda	Khao Yai National Park, Thailand	Adult	Male	Helminth	Fecal	23	324	0.087	NULL
Gillespie et al. 2013	Hylobates lar	Hylobates	Dicrocoeliidae sp.	Dicrocoeliidae	Platyhelminthes	Khao Yai National Park, Thailand	Adult	Male	Helminth	Fecal	23	324	0.087	NULL
Gillespie et al. 2013	Hylobates lar	Hylobates	Necator sp.	Necator	Nematoda	Khao Yai National Park, Thailand	Adult	Male	Helminth	Fecal	23	324	0.087	NULL
Gillespie et al. 2013	Hylobates lar	Hylobates	Trichostrongylus sp.	Trichostrongylus	Nematoda	Khao Yai National Park, Thailand	Adult	Male	Helminth	Fecal	23	324	0.13	NULL
Gillespie et al. 2013	Hylobates lar	Hylobates	Strongyloides fulleborni	Strongyloides	Nematoda	Khao Yai National Park, Thailand	Adult	Male	Helminth	Fecal	23	324	0.565	NULL
Gillespie et al. 2013	Hylobates lar	Hylobates	Ternidens sp.	Ternidens	Nematoda	Khao Yai National Park, Thailand	Adult	Male	Helminth	Fecal	23	324	0.913	NULL
Gillespie et al. 2013	Hylobates lar	Hylobates	Trichuris sp.	Trichuris	Nematoda	Khao Yai National Park, Thailand	Adult	Male	Helminth	Fecal	23	324	0.913	NULL
Loudon 2009	Lemur catta	Lemur	Trichuris sp.	Trichuris	Nematoda	Beza Mahafaly			Helminth	Fecal	39	351	0.051	NULL
Loudon 2009	Lemur catta	Lemur	Subulura sp.	Subulura	Nematoda	Beza Mahafaly			Helminth	Fecal	39	351	0.077	NULL
Loudon 2009	Lemur catta	Lemur	Lemurostrongylus sp.	Lemurostrongylus	Nematoda	Beza Mahafaly			Helminth	Fecal	39	351	0.385	NULL
Loudon 2009	Lemur catta	Lemur	Lemuricola bauchoti	Lemuricola	Nematoda	Beza Mahafaly			Helminth	Fecal	39	351	0.872	NULL
Loudon and Sauther 2013	Lemur catta	Lemur	Trichuris sp.	Trichuris	Nematoda	Beza Mahafaly			Helminth	Fecal	39	351	0.051	NULL
Loudon and Sauther 2013	Lemur catta	Lemur	Subulura sp.	Subulura	Nematoda	Beza Mahafaly			Helminth	Fecal	39	351	0.077	NULL
Monteiro et al. 2003	Leontopithecus rosalia	Leontopithecus	Oxyuridae sp.	Oxyuridae	Nematoda	Uniao			Helminth	Fecal	36	36	0.056	0.056
Monteiro et al. 2003	Leontopithecus rosalia	Leontopithecus	Trichostrongylidae sp.	Trichostrongylidae	Nematoda	Uniao			Helminth	Fecal	36	36	0.056	0.056
Monteiro et al. 2003	Leontopithecus rosalia	Leontopithecus	Oxyuridae sp.	Oxyuridae	Nematoda	Poco das Antas			Helminth	Fecal	47	47	0.106	0.106
Monteiro et al. 2003	Leontopithecus rosalia	Leontopithecus	Spiruridae sp.	Spiruridae	Nematoda	Poco das Antas			Helminth	Fecal	47	47	0.191	0.191
Monteiro et al. 2003	Leontopithecus rosalia	Leontopithecus	Trichostrongylidae sp.	Trichostrongylidae	Nematoda	Poco das Antas			Helminth	Fecal	47	47	0.234	0.234
Monteiro et al. 2003	Leontopithecus rosalia	Leontopithecus	Spiruridae sp.	Spiruridae	Nematoda	Uniao			Helminth	Fecal	36	36	0.389	0.389
Monteiro et al. 2003	Leontopithecus rosalia	Leontopithecus	Oncicola sp.	Oncicola	Acanthocephala	Poco das Antas			Helminth	Fecal	47	47	0.511	0.511
Monteiro et al. 2003	Leontopithecus rosalia	Leontopithecus	Oncicola sp.	Oncicola	Acanthocephala	Uniao			Helminth	Fecal	36	36	0.556	0.556
Monteiro et al. 2007	Leontopithecus rosalia	Leontopithecus	Prosthenorchis sp.	Prosthenorchis	Acanthocephala	Rio de Janeiro			Helminth	Fecal	47	NULL	0.11	NULL
Monteiro et al. 2007	Leontopithecus rosalia	Leontopithecus	Prosthenorchis sp.	Prosthenorchis	Acanthocephala	Poco das Antas			Helminth	Fecal	83	NULL	0.27	NULL
Monteiro et al. 2007	Leontopithecus chrysomelas	Leontopithecus	Prosthenorchis sp.	Prosthenorchis	Acanthocephala	Una			Helminth	Fecal	68	NULL	0.49	NULL
Monteiro et al. 2007	Leontopithecus rosalia	Leontopithecus	Prosthenorchis sp.	Prosthenorchis	Acanthocephala	Uniao			Helminth	Fecal	8	NULL	0.5	NULL
Arlet et al. 2015	Lophocebus albigena	Lophocebus	Trichuris sp.	Trichuris	Nematoda	Kibale	Adult	Male	Helminth	Fecal	18	102	0.222	NULL
Arlet et al. 2015	Lophocebus albigena	Lophocebus	Physaloptera sp.	Physaloptera	Nematoda	Kibale	Adult	Male	Helminth	Fecal	18	102	0.556	NULL
Hussain et al. 2013	Macaca silenus	Macaca	Diphyllobothrium sp.	Diphyllobothrium	Platyhelminthes	Valparai			Helminth	Fecal	NULL	91	NULL	0.022
Son, 2002	Macaca fascicularis	Macaca	Oesophagostomum sp.	Oesophagostomum	Nematoda	Can Gio			Helminth	Fecal	NULL	118	NULL	0.034
Rivera and Kanbara 1999	Macaca fuscata	Macaca	Trichuris trichiura	Trichuris	Nematoda	Takasaki-yama			Helminth	Fecal	101	101	0.06	0.06
Hernandez et al. 2009	Macaca fuscata yakui	Macaca	Gongylonema pulchrum	Gongylonema	Nematoda	Yakushima	Adult		Helminth	Fecal	16	16	0.063	0.063
Ekanayake et al. 2006	Macaca sinica sinica	Macaca	Trichuris sp.	Trichuris	Nematoda	Polonnaruwa			Helminth	Fecal	89	89	0.09	0.09
Son, 2002	Macaca fascicularis	Macaca	Ancylostoma duodenale	Ancylostoma	Nematoda	Can Gio			Helminth	Fecal	NULL	118	NULL	0.102
Son, 2002	Macaca fascicularis	Macaca	Trichostrongylus sp.	Trichostrongylus	Nematoda	Can Gio			Helminth	Fecal	NULL	118	NULL	0.127
Tanaka and Nigi 1964	Macaca fuscata fuscata	Macaca	Oesophagostomum stephanostomum	Oesophagostomum	Nematoda	Takasaki-yama			Helminth	Fecal	NULL	30	NULL	0.133
Tanaka and Nigi 1964	Macaca fuscata fuscata	Macaca	Strongyloides fulleborni	Strongyloides	Nematoda	Takasaki-yama			Helminth	Fecal	NULL	30	NULL	0.133
Son, 2002	Macaca fascicularis	Macaca	Strongyloides fulleborni	Strongyloides	Nematoda	Can Gio			Helminth	Fecal	NULL	118	NULL	0.153
Hernandez et al. 2009	Macaca fuscata yakui	Macaca	Strongyloides fulleborni	Strongyloides	Nematoda	Yakushima	Adult		Helminth	Fecal	16	16	0.188	0.188
Huffman et al. 2013	Macaca sinica	Macaca	Trichuris sp.	Trichuris	Nematoda	SRI LANKA			Helminth	Fecal	NULL	58	NULL	0.22
Son, 2002	Macaca fascicularis	Macaca	Trichuris trichiura	Trichuris	Nematoda	Can Gio			Helminth	Fecal	NULL	118	NULL	0.246
Hernandez et al. 2009	Macaca fuscata yakui	Macaca	Trichuris trichiura	Trichuris	Nematoda	Yakushima	Adult		Helminth	Fecal	16	16	0.25	0.25
Hussain et al. 2013	Macaca silenus	Macaca	Ancylostoma sp.	Ancylostoma	Nematoda	Valparai			Helminth	Fecal	NULL	91	NULL	0.264
Ekanayake et al. 2006	Macaca sinica sinica	Macaca	Strongyloides sp.	Strongyloides	Nematoda	Polonnaruwa			Helminth	Fecal	89	89	0.292	0.292
Rivera and Kanbara 1999	Macaca fuscata	Macaca	Enterobius sp.	Enterobius	Nematoda	Takasaki-yama			Helminth	Fecal	101	101	0.3	0.3
Hussain et al. 2013	Macaca silenus	Macaca	Strongyloides sp.	Strongyloides	Nematoda	Valparai			Helminth	Fecal	NULL	91	NULL	0.318
Hussain et al. 2013	Macaca silenus	Macaca	Trichuris sp.	Trichuris	Nematoda	Valparai			Helminth	Fecal	NULL	91	NULL	0.318
Kagei and Hasegawa 1974	Macaca fuscata	Macaca	Strongyloides fulleborni	Strongyloides	Nematoda	Takasaki-yama			Helminth	Fecal	NULL	125	NULL	0.4
Ekanayake et al. 2006	Macaca sinica sinica	Macaca	Enterobius sp.	Enterobius	Nematoda	Polonnaruwa			Helminth	Fecal	89	89	0.517	0.517
Kagei and Hasegawa 1974	Macaca fuscata	Macaca	Bertiella sp.	Bertiella	Platyhelminthes	Takasaki-yama			Helminth	Fecal	NULL	125	NULL	0.52
Kagei and Hasegawa 1974	Macaca fuscata	Macaca	Trichuris trichiura	Trichuris	Nematoda	Takasaki-yama			Helminth	Fecal	NULL	125	NULL	0.64
Hernandez et al. 2009	Macaca fuscata yakui	Macaca	Oesophagostomum aculeatum	Oesophagostomum	Nematoda	Yakushima	Adult		Helminth	Fecal	16	16	0.75	0.75
Tanaka and Nigi 1964	Macaca fuscata fuscata	Macaca	Streptopharagus pigmentatus	Streptopharagus	Nematoda	Takasaki-yama			Helminth	Fecal	NULL	30	NULL	0.8
Tanaka and Nigi 1964	Macaca fuscata fuscata	Macaca	Trichuris trichiura	Trichuris	Nematoda	Takasaki-yama	All Ages	Both Sexes	Helminth	Fecal	NULL	30	NULL	0.833
Kagei and Hasegawa 1974	Macaca fuscata	Macaca	Streptopharagus pigmentatus	Streptopharagus	Nematoda	Takasaki-yama			Helminth	Fecal	NULL	125	NULL	0.84
Hernandez et al. 2009	Macaca fuscata yakui	Macaca	Streptopharagus pigmentatus	Streptopharagus	Nematoda	Yakushima	Adult		Helminth	Fecal	16	16	0.875	0.875
Kagei and Hasegawa 1974	Macaca fuscata	Macaca	Oesophagostomum aculeatum	Oesophagostomum	Nematoda	Takasaki-yama			Helminth	Fecal	NULL	125	NULL	0.88
Gotoh 2000	Macaca fuscata	Macaca	Oesophagostomum aculeatum	Oesophagostomum	Nematoda	Yakushima			Helminth	Fecal	54	NULL	0.015	NULL
Gotoh 2000	Macaca fuscata	Macaca	Oesophagostomum aculeatum	Oesophagostomum	Nematoda	Shodoshima			Helminth	Fecal	31	NULL	0.032	NULL
Gotoh 2000	Macaca fuscata	Macaca	Oesophagostomum aculeatum	Oesophagostomum	Nematoda	Koshima			Helminth	Fecal	56	NULL	0.036	NULL
Gotoh 2000	Macaca fuscata	Macaca	Streptopharagus pigmentatus	Streptopharagus	Nematoda	Kamuri			Helminth	Fecal	25	NULL	0.04	NULL
Gotoh 2000	Macaca fuscata	Macaca	Oesophagostomum aculeatum	Oesophagostomum	Nematoda	Takagoyama			Helminth	Fecal	24	NULL	0.083	NULL
Gotoh 2000	Macaca fuscata	Macaca	Oesophagostomum aculeatum	Oesophagostomum	Nematoda	Kinkasan			Helminth	Fecal	23	NULL	0.086	NULL
Gotoh 2000	Macaca fuscata	Macaca	Strongyloides fulleborni	Strongyloides	Nematoda	Shodoshima			Helminth	Fecal	31	NULL	0.096	NULL
Gotoh 2000	Macaca fuscata	Macaca	Gongylonema sp.	Gongylonema	Nematoda	Yakushima			Helminth	Fecal	54	NULL	0.110518519	NULL
Gotoh 2000	Macaca fuscata	Macaca	Strongyloides fulleborni	Strongyloides	Nematoda	Yakushima			Helminth	Fecal	54	NULL	0.129	NULL
Gotoh 2000	Macaca fuscata	Macaca	Strongyloides fulleborni	Strongyloides	Nematoda	Kinkasan			Helminth	Fecal	23	NULL	0.13	NULL
Gotoh 2000	Macaca fuscata	Macaca	Strongyloides fulleborni	Strongyloides	Nematoda	Takagoyama			Helminth	Fecal	24	NULL	0.166	NULL
Gotoh 2000	Macaca fuscata	Macaca	Streptopharagus pigmentatus	Streptopharagus	Nematoda	Awajishima			Helminth	Fecal	20	NULL	0.2	NULL
Gotoh 2000	Macaca fuscata	Macaca	Trichuris trichiura	Trichuris	Nematoda	Takagoyama			Helminth	Fecal	24	NULL	0.208	NULL
Gotoh 2000	Macaca fuscata	Macaca	Oesophagostomum aculeatum	Oesophagostomum	Nematoda	Kamuri			Helminth	Fecal	25	NULL	0.24	NULL
Gotoh 2000	Macaca fuscata	Macaca	Trichuris trichiura	Trichuris	Nematoda	Koshima			Helminth	Fecal	56	NULL	0.241	NULL
Gotoh 2000	Macaca fuscata	Macaca	Strongyloides fulleborni	Strongyloides	Nematoda	Sakamoto			Helminth	Fecal	8	NULL	0.25	NULL
Gotoh 2000	Macaca fuscata	Macaca	Strongyloides fulleborni	Strongyloides	Nematoda	Arashiyama			Helminth	Fecal	21	NULL	0.333	NULL
Gotoh 2000	Macaca fuscata	Macaca	Trichuris trichiura	Trichuris	Nematoda	Wakinosawa			Helminth	Fecal	15	NULL	0.333	NULL
Gotoh 2000	Macaca fuscata	Macaca	Strongyloides fulleborni	Strongyloides	Nematoda	Koshima			Helminth	Fecal	56	NULL	0.366	NULL
Gotoh 2000	Macaca fuscata	Macaca	Strongyloides fulleborni	Strongyloides	Nematoda	Hagachizaki			Helminth	Fecal	38	NULL	0.421	NULL
Gotoh 2000	Macaca fuscata	Macaca	Strongyloides fulleborni	Strongyloides	Nematoda	Awajishima			Helminth	Fecal	20	NULL	0.55	NULL
Gotoh 2000	Macaca fuscata	Macaca	Trichuris trichiura	Trichuris	Nematoda	Arashiyama			Helminth	Fecal	21	NULL	0.666	NULL
Gotoh 2000	Macaca fuscata	Macaca	Trichuris trichiura	Trichuris	Nematoda	Shodoshima			Helminth	Fecal	31	NULL	0.677	NULL
Gotoh 2000	Macaca fuscata	Macaca	Trichuris trichiura	Trichuris	Nematoda	Yakushima			Helminth	Fecal	54	NULL	0.685	NULL
Gotoh 2000	Macaca fuscata	Macaca	Streptopharagus pigmentatus	Streptopharagus	Nematoda	Arashiyama			Helminth	Fecal	21	NULL	0.714	NULL
Gotoh 2000	Macaca fuscata	Macaca	Strongyloides fulleborni	Strongyloides	Nematoda	Kiso			Helminth	Fecal	7	NULL	0.714	NULL
Gotoh 2000	Macaca fuscata	Macaca	Trichuris trichiura	Trichuris	Nematoda	Shiga			Helminth	Fecal	52	NULL	0.728	NULL
Gotoh 2000	Macaca fuscata	Macaca	Streptopharagus pigmentatus	Streptopharagus	Nematoda	Shodoshima			Helminth	Fecal	31	NULL	0.741	NULL
Gotoh 2000	Macaca fuscata	Macaca	Streptopharagus pigmentatus	Streptopharagus	Nematoda	Sakamoto			Helminth	Fecal	8	NULL	0.75	NULL
Gotoh 2000	Macaca fuscata	Macaca	Streptopharagus pigmentatus	Streptopharagus	Nematoda	Koshima			Helminth	Fecal	56	NULL	0.767625	NULL
Gotoh 2000	Macaca fuscata	Macaca	Streptopharagus pigmentatus	Streptopharagus	Nematoda	Hagachizaki			Helminth	Fecal	38	NULL	0.789	NULL
Gotoh 2000	Macaca fuscata	Macaca	Strongyloides fulleborni	Strongyloides	Nematoda	Wakinosawa			Helminth	Fecal	15	NULL	0.866	NULL
Gotoh 2000	Macaca fuscata	Macaca	Trichuris trichiura	Trichuris	Nematoda	Sakamoto			Helminth	Fecal	8	NULL	0.875	NULL
Gotoh 2000	Macaca fuscata	Macaca	Trichuris trichiura	Trichuris	Nematoda	Kamuri			Helminth	Fecal	25	NULL	0.88	NULL
Gotoh 2000	Macaca fuscata	Macaca	Trichuris trichiura	Trichuris	Nematoda	Kinkasan			Helminth	Fecal	23	NULL	0.913	NULL
Gotoh 2000	Macaca fuscata	Macaca	Trichuris trichiura	Trichuris	Nematoda	Hagachizaki			Helminth	Fecal	38	NULL	0.921	NULL
Gotoh 2000	Macaca fuscata	Macaca	Streptopharagus pigmentatus	Streptopharagus	Nematoda	Yakushima			Helminth	Fecal	54	NULL	0.925555556	NULL
Gotoh 2000	Macaca fuscata	Macaca	Trichuris trichiura	Trichuris	Nematoda	Awajishima			Helminth	Fecal	20	NULL	0.95	NULL
Gotoh 2000	Macaca fuscata	Macaca	Oesophagostomum aculeatum	Oesophagostomum	Nematoda	Sakamoto			Helminth	Fecal	8	NULL	1	NULL
Gotoh 2000	Macaca fuscata	Macaca	Trichuris trichiura	Trichuris	Nematoda	Kiso			Helminth	Fecal	7	NULL	1	NULL
Gotoh 2000	Macaca fuscata	Macaca	Trichuris trichiura	Trichuris	Nematoda	Nikko			Helminth	Fecal	23	NULL	1	NULL
Gotoh et al. 2001	Macaca hecki / M. tonkeana hybrid	Macaca	Strongyloides fulleborni	Strongyloides	Nematoda	Kebun-Kopi			Helminth	Fecal	29	25	0.04	NULL
Gotoh et al. 2001	Macaca hecki / M. tonkeana hybrid	Macaca	Watsonius sp.	Watsonius	Platyhelminthes	Kebun-Kopi			Helminth	Fecal	29	25	0.04	NULL
Gotoh et al. 2001	Macaca hecki / M. tonkeana hybrid	Macaca	Physaloptera sp.	Physaloptera	Nematoda	Kebun-Kopi			Helminth	Fecal	29	25	0.08	NULL
Gotoh et al. 2001	Macaca hecki	Macaca	Physaloptera sp.	Physaloptera	Nematoda	Tambu			Helminth	Fecal	23	9	0.112	NULL
Gotoh et al. 2001	Macaca hecki	Macaca	Trichuris trichiura	Trichuris	Nematoda	Tambu			Helminth	Fecal	23	9	0.112	NULL
Gotoh et al. 2001	Macaca hecki	Macaca	Strongyloides fulleborni	Strongyloides	Nematoda	Tambu			Helminth	Fecal	23	9	0.222	NULL
Gotoh et al. 2001	Macaca hecki / M. tonkeana hybrid	Macaca	Trichuris trichiura	Trichuris	Nematoda	Kebun-Kopi			Helminth	Fecal	29	25	0.28	NULL
Gotoh et al. 2001	Macaca hecki / M. tonkeana hybrid	Macaca	Anatrichosoma sp.	Anatrichosoma	Nematoda	Kebun-Kopi			Helminth	Fecal	29	29	0.379	NULL
Gotoh et al. 2001	Macaca hecki / M. tonkeana hybrid	Macaca	Oesophagostomum sp.	Oesophagostomum	Nematoda	Kebun-Kopi			Helminth	Fecal	29	25	0.4	NULL
Gotoh et al. 2001	Macaca hecki	Macaca	Anatrichosoma sp.	Anatrichosoma	Nematoda	Tambu			Helminth	Fecal	23	21	0.619	NULL
MacIntosh et al. 2008	Macaca fuscata yakui	Macaca	Trichuris trichiura	Trichuris	Nematoda	Yaku			Helminth	Fecal	39	NULL	0.18	NULL
MacIntosh et al. 2008	Macaca fuscata yakui	Macaca	Gongylonema pulchrum	Gongylonema	Nematoda	Yaku			Helminth	Fecal	39	NULL	0.26	NULL
MacIntosh et al. 2008	Macaca fuscata yakui	Macaca	Strongyloides fulleborni	Strongyloides	Nematoda	Yaku			Helminth	Fecal	39	NULL	0.28	NULL
MacIntosh et al. 2008	Macaca fuscata yakui	Macaca	Streptopharagus pigmentatus	Streptopharagus	Nematoda	Yaku			Helminth	Fecal	39	NULL	0.77	NULL
MacIntosh et al. 2008	Macaca fuscata yakui	Macaca	Oesophagostomum aculeatum	Oesophagostomum	Nematoda	Yaku			Helminth	Fecal	39	NULL	0.87	NULL
Macintosh et al. 2010	Macaca fuscata yakui	Macaca	Gongylonema pulchrum	Gongylonema	Nematoda	Yakushima (MacIntosh)			Helminth	Fecal	50	434	0.15	NULL
Macintosh et al. 2010	Macaca fuscata yakui	Macaca	Trichuris trichiura	Trichuris	Nematoda	Yakushima (MacIntosh)			Helminth	Fecal	50	434	0.46	NULL
Macintosh et al. 2010	Macaca fuscata yakui	Macaca	Strongyloides fulleborni	Strongyloides	Nematoda	Yakushima (MacIntosh)			Helminth	Fecal	50	434	0.82	NULL
Macintosh et al. 2010	Macaca fuscata yakui	Macaca	Streptopharagus pigmentatus	Streptopharagus	Nematoda	Yakushima (MacIntosh)			Helminth	Fecal	50	434	0.9	NULL
Macintosh et al. 2010	Macaca fuscata yakui	Macaca	Oesophagostomum aculeatum	Oesophagostomum	Nematoda	Yakushima (MacIntosh)			Helminth	Fecal	50	434	0.98	NULL
Wenz-Mucke et al. 2013	Macaca fascicularis	Macaca	Oesophagostomum sp.	Oesophagostomum	Nematoda	Don Chao Pu Forest Park			Helminth	Fecal	75	225	0.147	NULL
Wenz-Mucke et al. 2013	Macaca fascicularis	Macaca	Strongyloides fulleborni	Strongyloides	Nematoda	Don Chao Pu Forest Park			Helminth	Fecal	75	225	0.16	NULL
Wenz-Mucke et al. 2013	Macaca fascicularis	Macaca	Trichuris sp.	Trichuris	Nematoda	Don Chao Pu Forest Park			Helminth	Fecal	75	225	0.36	NULL
Wenz-Mucke et al. 2013	Macaca fascicularis	Macaca	Strongyloides fulleborni	Strongyloides	Nematoda	Kosumpee Forest Park			Helminth	Fecal	60	180	0.667	NULL
Wenz-Mucke et al. 2013	Macaca fascicularis	Macaca	Trichuris sp.	Trichuris	Nematoda	Kosumpee Forest Park			Helminth	Fecal	60	180	0.717	NULL
Setchell et al. 2007	Mandrillus sphinx	Mandrillus	Mammomonogamus sp.	Mammomonogamus	Nematoda	Gabon			Helminth	Fecal	41	874	NULL	0.001
Setchell et al. 2007	Mandrillus sphinx	Mandrillus	Trichuris sp.	Trichuris	Nematoda	Gabon			Helminth	Fecal	41	874	NULL	0.001
Poirotte et al. 2015	Mandrillus sphinx	Mandrillus	Enterobius vermicularis	Enterobius	Nematoda	Lekedi Park			Helminth	Fecal	63	870	NULL	0.02
Poirotte et al. 2015	Mandrillus sphinx	Mandrillus	Mammomonogamus sp.	Mammomonogamus	Nematoda	Lekedi Park			Helminth	Fecal	63	870	NULL	0.023
Poirotte et al. 2015	Mandrillus sphinx	Mandrillus	Strongyloides sp.	Strongyloides	Nematoda	Lekedi Park			Helminth	Fecal	63	870	NULL	0.139
Poirotte et al. 2015	Mandrillus sphinx	Mandrillus	Trichostrongylus sp.	Trichostrongylus	Nematoda	Lekedi Park			Helminth	Fecal	63	870	NULL	0.234
Poirotte et al. 2015	Mandrillus sphinx	Mandrillus	Necator americanus	Necator	Nematoda	Lekedi Park			Helminth	Fecal	63	870	NULL	0.597
Raharivololona 2006	Microcebus murinus	Microcebus	Ascaris sp.	Ascaris	Nematoda	Mandena			Helminth	Fecal	101	NULL	0.01	NULL
Raharivololona 2006	Microcebus murinus	Microcebus	Capillaria sp.	Capillaria	Nematoda	Mandena			Helminth	Fecal	101	NULL	0.01	NULL
Raharivololona 2006	Microcebus murinus	Microcebus	Enterobius sp.	Enterobius	Nematoda	Mandena			Helminth	Fecal	101	NULL	0.01	NULL
Raharivololona 2006	Microcebus murinus	Microcebus	Trichuris sp.	Trichuris	Nematoda	Mandena			Helminth	Fecal	101	NULL	0.089	NULL
Raharivololona 2006	Microcebus murinus	Microcebus	Strongyloides sp.	Strongyloides	Nematoda	Mandena			Helminth	Fecal	101	NULL	0.119	NULL
Raharivololona 2006	Microcebus murinus	Microcebus	Hymenolepis sp.	Hymenolepis	Platyhelminthes	Mandena			Helminth	Fecal	101	NULL	0.337	NULL
Raharivololona and Ganzhorn 2009	Microcebus murinus	Microcebus	Hymenolepis sp.	Hymenolepis	Platyhelminthes	Mandena			Helminth	Fecal	169	427	0.035591716	NULL
Raharivololona and Ganzhorn 2009	Microcebus murinus	Microcebus	Lemuricola sp.	Lemuricola	Nematoda	Mandena			Helminth	Fecal	169	427	0.041538462	NULL
Raharivololona and Ganzhorn 2009	Microcebus murinus	Microcebus	Trichuris sp.	Trichuris	Nematoda	Mandena			Helminth	Fecal	169	427	0.053159763	NULL
Raharivololona and Ganzhorn 2009	Microcebus murinus	Microcebus	Hymenolepis sp.	Hymenolepis	Platyhelminthes	Mandena			Helminth	Fecal	169	427	0.242573964	NULL
Raharivololona and Ganzhorn 2009	Microcebus murinus	Microcebus	Subulura sp.	Subulura	Nematoda	Mandena			Helminth	Fecal	169	427	0.372585799	NULL
Raharivololona and Ganzhorn 2010	Microcebus murinus	Microcebus	Lemuricola sp.	Lemuricola	Nematoda	Mandena			Helminth	Fecal	56	94	0.03	NULL
Raharivololona and Ganzhorn 2010	Microcebus murinus	Microcebus	Trichuris sp.	Trichuris	Nematoda	Mandena			Helminth	Fecal	56	94	0.03	NULL
Raharivololona and Ganzhorn 2010	Microcebus murinus	Microcebus	Hymenolepis sp.	Hymenolepis	Platyhelminthes	Mandena			Helminth	Fecal	56	94	0.23	NULL
Raharivololona and Ganzhorn 2010	Microcebus murinus	Microcebus	Subulura sp.	Subulura	Nematoda	Mandena			Helminth	Fecal	56	94	0.48	NULL
Krief et al. 2005	Pan troglodytes schweinfurthii	Pan	Trichuris trichiura	Trichuris	Nematoda	Kibale			Helminth	Fecal	38	247	NULL	0.004
Petrasova et al. 2010	Pan troglodytes	Pan	Subulura sp.	Subulura	Nematoda	Rubondo			Helminth	Fecal	NULL	206	NULL	0.005
Huffman et al. 2009	Pan troglodytes schweinfurthi	Pan	Trichuris trichiura	Trichuris	Nematoda	Budongo			Helminth	Fecal	33	150	0.03	0.006
Kawabata and Nishida 1991	chimpanzee	Pan	Bertiella sp.	Bertiella	Platyhelminthes	Mahale			Helminth	Fecal	NULL	153	NULL	0.007
Kawabata and Nishida 1991	chimpanzee	Pan	Prosthenorchis sp.	Prosthenorchis	Acanthocephala	Mahale			Helminth	Fecal	NULL	153	NULL	0.007
Ashford et al. 2000	Pan troglodytes	Pan	Probstmayria sp.	Probstmayria	Nematoda	Kibale			Helminth	Fecal	45	123	NULL	0.008
Howells et al. 2010	Pan troglodytes verus	Pan	Trichuris sp.	Trichuris	Nematoda	Fongoli			Helminth	Fecal	NULL	132	NULL	0.008
Krief et al. 2005	Pan troglodytes schweinfurthii	Pan	Probstmayria sp.	Probstmayria	Nematoda	Kibale			Helminth	Fecal	38	239	NULL	0.008
Barrows 1996, cited in Huffman et al. 2009	Pan troglodytes schweinfurthi	Pan	Trichuris trichiura	Trichuris	Nematoda	Budongo			Helminth	Fecal	24	68	0.04	0.01
Huffman et al 1997	Pan troglodytes schweinfurthii	Pan	Dicrocoelium lanceatum	Dicrocoelium	Platyhelminthes	Mahale			Helminth	Fecal	48	161	0.02	0.01
Landsoud-Soukate et al. 1995	Pan t. troglodytes	Pan	Gongylonema sp.	Gongylonema	Nematoda	Lope			Helminth	Fecal	NULL	66	NULL	0.015
Ashford et al. 2000	Pan troglodytes	Pan	Bertiella sp.	Bertiella	Platyhelminthes	Kibale			Helminth	Fecal	45	123	NULL	0.016
Krief et al. 2005	Pan troglodytes schweinfurthii	Pan	Trichuris trichiura	Trichuris	Nematoda	Kibale			Helminth	Fecal	38	239	NULL	0.017
Kawabata and Nishida 1991	chimpanzee	Pan	Trichuris sp.	Trichuris	Nematoda	Mahale			Helminth	Fecal	NULL	153	NULL	0.02
Kooriyama et al., 2012	Pan troglodytes	Pan	Bertiella sp.	Bertiella	Platyhelminthes	Mahale			Helminth	Fecal	46	254	0.04	0.02
Petrasova et al. 2010	Pan troglodytes	Pan	Trichuris sp.	Trichuris	Nematoda	Rubondo			Helminth	Fecal	NULL	206	NULL	0.022
Dupain et al. 2009	Pan paniscus	Pan	Trichuris sp.	Trichuris	Nematoda	Lomako			Helminth	Fecal	NULL	87	NULL	0.023
Krief et al. 2005	Pan troglodytes schweinfurthii	Pan	Bertiella sp.	Bertiella	Platyhelminthes	Kibale			Helminth	Fecal	38	247	NULL	0.028
Kooriyama et al., 2012	Pan troglodytes	Pan	Trichuris sp.	Trichuris	Nematoda	Mahale			Helminth	Fecal	46	254	0.11	0.03
Landsoud-Soukate et al. 1995	Pan t. troglodytes	Pan	Ascaris lumbricoides	Ascaris	Nematoda	Lope			Helminth	Fecal	NULL	66	NULL	0.03
Landsoud-Soukate et al. 1995	Pan t. troglodytes	Pan	Dicrocoelium sp.	Dicrocoelium	Platyhelminthes	Lope			Helminth	Fecal	NULL	66	NULL	0.03
Howells et al. 2010	Pan troglodytes verus	Pan	Bertiella sp.	Bertiella	Platyhelminthes	Fongoli			Helminth	Fecal	NULL	132	NULL	0.031
Hasegawa et al. 1983	Pan paniscus	Pan	Trichuris sp.	Trichuris	Nematoda	Wamba			Helminth	Fecal	NULL	390	NULL	0.033
Dupain et al. 2009	Pan paniscus	Pan	Ascaris sp.	Ascaris	Nematoda	Lomako			Helminth	Fecal	NULL	87	NULL	0.034
Huffman et al. 1996	chimpanzee	Pan	Oesophagostomum stephanostomum	Oesophagostomum	Nematoda	Mahale			Helminth	Fecal	12	245	0.75	0.037
Landsoud-Soukate et al. 1995	Pan t. troglodytes	Pan	Strongyloides sp.	Strongyloides	Nematoda	Lope			Helminth	Fecal	NULL	66	NULL	0.045
Petrasova et al. 2010	Pan troglodytes	Pan	Enterobius anthropopitheci	Enterobius	Nematoda	Rubondo			Helminth	Fecal	NULL	206	NULL	0.048
Ashford et al. 2000	Pan troglodytes	Pan	Strongyloides sp.	Strongyloides	Nematoda	Kibale			Helminth	Fecal	45	123	NULL	0.049
Wrangham 1995	Pan troglodytes	Pan	Bertiella studeri	Bertiella	Platyhelminthes	Kibale			Helminth	Fecal	NULL	271	NULL	0.052
Howells et al. 2010	Pan troglodytes verus	Pan	Ascaris sp.	Ascaris	Nematoda	Fongoli			Helminth	Fecal	NULL	132	NULL	0.055
Muehlenbein 2005	Pan troglodytes schweinfurthii	Pan	Probstmayria gombensis	Probstmayria	Nematoda	Ngogo			Helminth	Fecal	37	121	0.162	0.06
Petrasova et al. 2010	Pan troglodytes	Pan	Strongyloides sp.	Strongyloides	Nematoda	Rubondo			Helminth	Fecal	NULL	206	NULL	0.069
Ashford et al. 2000	Pan troglodytes	Pan	Trichuris sp.	Trichuris	Nematoda	Kibale			Helminth	Fecal	45	123	NULL	0.08
Krief et al. 2005	Pan troglodytes schweinfurthii	Pan	Strongyloides fulleborni	Strongyloides	Nematoda	Kibale			Helminth	Fecal	38	247	NULL	0.089
Huffman et al. 2009	Pan troglodytes schweinfurthi	Pan	Bertiella studeri	Bertiella	Platyhelminthes	Budongo			Helminth	Fecal	33	150	0.24	0.09
McGrew et al. 1989a	Pan troglodytes schweinfurthii	Pan	Trichuris sp.	Trichuris	Nematoda	Gombe			Helminth	Fecal	32	32	0.094	0.094
Muehlenbein 2005	Pan troglodytes schweinfurthii	Pan	Hymenolepis sp.	Hymenolepis	Platyhelminthes	Ngogo			Helminth	Fecal	37	121	0.324	0.1
Krief et al. 2005	Pan troglodytes schweinfurthii	Pan	Probstmayria sp.	Probstmayria	Nematoda	Kibale			Helminth	Fecal	38	247	NULL	0.105
Huffman et al 1997	Pan troglodytes schweinfurthii	Pan	Trichuris trichiura	Trichuris	Nematoda	Mahale			Helminth	Fecal	48	161	0.16	0.11
Muehlenbein 2005	Pan troglodytes schweinfurthii	Pan	Physaloptera caucasia	Physaloptera	Nematoda	Ngogo			Helminth	Fecal	37	121	0.297	0.11
McGrew et al. 1989a	Pan troglodytes verus	Pan	Enterobius sp.	Enterobius	Nematoda	Nikolo Koba			Helminth	Fecal	28	70	NULL	0.129
Huffman et al 1997	Pan troglodytes schweinfurthii	Pan	Strongyloides fulleborni	Strongyloides	Nematoda	Mahale			Helminth	Fecal	49	156	0.31	0.13
Kooriyama et al., 2012	Pan troglodytes	Pan	Probstmayria gombensis	Probstmayria	Nematoda	Mahale			Helminth	Fecal	46	254	0.41	0.13
Howells et al. 2010	Pan troglodytes verus	Pan	Physaloptera sp.	Physaloptera	Nematoda	Fongoli			Helminth	Fecal	NULL	132	NULL	0.133
Bakarr et al. 1991	western chimpanzee	Pan	Strongyloides sp.	Strongyloides	Nematoda	Tiwai			Helminth	Fecal	NULL	7	NULL	0.14
Lilly et al. 2002	Pan troglodytes troglodytes	Pan	Ascaris sp.	Ascaris	Nematoda	Dzanga-Ndoki			Helminth	Fecal	23	23	0.14	0.14
Krief et al. 2005	Pan troglodytes schweinfurthii	Pan	Strongyloides fulleborni	Strongyloides	Nematoda	Kibale			Helminth	Fecal	38	239	NULL	0.155
Hasegawa et al. 1983	Pan paniscus	Pan	Oesophagostomum sp.	Oesophagostomum	Nematoda	Wamba			Helminth	Fecal	NULL	390	NULL	0.179
Huffman et al 1997	Pan troglodytes schweinfurthii	Pan	Oesophagostomum stephanostomum	Oesophagostomum	Nematoda	Mahale			Helminth	Fecal	48	161	0.42	0.18
Howells et al. 2010	Pan troglodytes verus	Pan	Strongyloides fulleborni	Strongyloides	Nematoda	Fongoli			Helminth	Fecal	NULL	132	NULL	0.195
Hasegawa et al. 1983	Pan paniscus	Pan	Capillaria sp.	Capillaria	Nematoda	Wamba			Helminth	Fecal	NULL	390	NULL	0.21
McGrew et al. 1989a	Pan troglodytes verus	Pan	Strongyloides sp.	Strongyloides	Nematoda	Nikolo Koba			Helminth	Fecal	28	70	NULL	0.214
Lilly et al. 2002	Pan troglodytes troglodytes	Pan	Strongyloides sp.	Strongyloides	Nematoda	Dzanga-Ndoki			Helminth	Fecal	23	23	0.217	0.217
Kawabata and Nishida 1991	chimpanzee	Pan	Strongyloides sp.	Strongyloides	Nematoda	Mahale			Helminth	Fecal	NULL	153	NULL	0.22
Huffman et al 1997	Pan troglodytes schweinfurthii	Pan	Strongyloides fulleborni	Strongyloides	Nematoda	Mahale			Helminth	Fecal	48	161	0.35	0.23
Huffman et al. 2009	Pan troglodytes schweinfurthi	Pan	Oesophagostomum stephanostomum	Oesophagostomum	Nematoda	Budongo			Helminth	Fecal	33	150	0.4	0.23
Huffman et al 1997	Pan troglodytes schweinfurthii	Pan	Trichuris trichiura	Trichuris	Nematoda	Mahale			Helminth	Fecal	49	156	0.27	0.24
Barrows 1996, cited in Huffman et al. 2009	Pan troglodytes schweinfurthi	Pan	Strongyloides fulleborni	Strongyloides	Nematoda	Budongo			Helminth	Fecal	24	68	0.67	0.29
Krief et al. 2005	Pan troglodytes schweinfurthii	Pan	Oesophagostomum sp.	Oesophagostomum	Nematoda	Kibale			Helminth	Fecal	38	247	NULL	0.307
McGrew et al. 1989a	Pan troglodytes verus	Pan	Physaloptera sp.	Physaloptera	Nematoda	Nikolo Koba			Helminth	Fecal	28	70	NULL	0.314
Lonsdorf et al. 2013	Pan troglodytes schweinfurthii	Pan	Strongyloides sp.	Strongyloides	Nematoda	Gombe	Adult	Male	Helminth	Fecal	1	6	1	0.333
Dupain et al. 2009	Pan paniscus	Pan	Strongyloides fulleborni	Strongyloides	Nematoda	Lomako			Helminth	Fecal	NULL	87	NULL	0.356
Huffman et al 1997	Pan troglodytes schweinfurthii	Pan	Trichuris trichiura	Trichuris	Nematoda	Mahale			Helminth	Fecal	17	86	0.41	0.36
Huffman et al 1997	Pan troglodytes schweinfurthii	Pan	Oesophagostomum stephanostomum	Oesophagostomum	Nematoda	Mahale			Helminth	Fecal	49	156	0.59	0.37
Barrows 1996, cited in Huffman et al. 2009	Pan troglodytes schweinfurthi	Pan	Bertiella studeri	Bertiella	Platyhelminthes	Budongo			Helminth	Fecal	24	68	0.62	0.38
McGrew et al. 1989a	Pan troglodytes schweinfurthii	Pan	Necator sp.	Necator	Nematoda	Gombe			Helminth	Fecal	32	32	0.406	0.406
Huffman et al 1997	Pan troglodytes schweinfurthii	Pan	Strongyloides fulleborni	Strongyloides	Nematoda	Mahale			Helminth	Fecal	17	86	0.65	0.47
Kooriyama et al., 2012	Pan troglodytes	Pan	Strongyloides sp.	Strongyloides	Nematoda	Mahale			Helminth	Fecal	46	254	0.74	0.48
Muehlenbein 2005	Pan troglodytes schweinfurthii	Pan	Oesophagostomum sp.	Oesophagostomum	Nematoda	Ngogo			Helminth	Fecal	37	121	0.811	0.49
Dupain et al. 2009	Pan paniscus	Pan	Oesophagostomum sp.	Oesophagostomum	Nematoda	Lomako			Helminth	Fecal	NULL	87	NULL	0.506
Huffman et al 1997	Pan troglodytes schweinfurthii	Pan	Oesophagostomum stephanostomum	Oesophagostomum	Nematoda	Mahale			Helminth	Fecal	17	86	0.71	0.52
Muehlenbein 2005	Pan troglodytes schweinfurthii	Pan	Strongyloides sp.	Strongyloides	Nematoda	Ngogo			Helminth	Fecal	37	121	0.838	0.52
Hasegawa et al. 1983	Pan paniscus	Pan	Strongyloides sp.	Strongyloides	Nematoda	Wamba			Helminth	Fecal	NULL	390	NULL	0.529
Kawabata and Nishida 1991	chimpanzee	Pan	Oesophagostomum sp.	Oesophagostomum	Nematoda	Mahale			Helminth	Fecal	NULL	153	NULL	0.542
Krief et al. 2005	Pan troglodytes schweinfurthii	Pan	Oesophagostomum sp.	Oesophagostomum	Nematoda	Kibale			Helminth	Fecal	38	239	NULL	0.552
McGrew et al. 1989a	Pan troglodytes schweinfurthii	Pan	Probstmayria gombensis	Probstmayria	Nematoda	Gombe			Helminth	Fecal	32	32	0.594	0.594
Kooriyama et al., 2012	Pan troglodytes	Pan	Oesophagostomum sp.	Oesophagostomum	Nematoda	Mahale			Helminth	Fecal	46	254	0.76	0.61
Huffman et al. 2009	Pan troglodytes schweinfurthi	Pan	Strongyloides fulleborni	Strongyloides	Nematoda	Budongo			Helminth	Fecal	33	150	0.81	0.62
McGrew et al. 1989a	Pan troglodytes schweinfurthii	Pan	Physaloptera sp.	Physaloptera	Nematoda	Gombe			Helminth	Fecal	32	32	0.656	0.656
Bakarr et al. 1991	western chimpanzee	Pan	Necator americanus	Necator	Nematoda	Tiwai			Helminth	Fecal	NULL	7	NULL	0.71
Barrows 1996, cited in Huffman et al. 2009	Pan troglodytes schweinfurthi	Pan	Oesophagostomum stephanostomum	Oesophagostomum	Nematoda	Budongo			Helminth	Fecal	24	68	0.79	0.82
McGrew et al. 1989a	Pan troglodytes schweinfurthii	Pan	Strongyloides sp.	Strongyloides	Nematoda	Gombe			Helminth	Fecal	32	32	0.875	0.875
McGrew et al. 1989a	Pan troglodytes schweinfurthii	Pan	Oesophagostomum sp.	Oesophagostomum	Nematoda	Gombe			Helminth	Fecal	32	32	0.906	0.906
Bakuza and Nkwengulila 2009	chimpanzee	Pan	Trichuris sp.	Trichuris	Nematoda	Gombe			Helminth	Fecal	55	170	0.073	NULL
Bakuza and Nkwengulila 2009	chimpanzee	Pan	Probstmayria gombensis	Probstmayria	Nematoda	Gombe			Helminth	Fecal	55	170	0.164	NULL
Bakuza and Nkwengulila 2009	chimpanzee	Pan	Physaloptera caucasia	Physaloptera	Nematoda	Gombe			Helminth	Fecal	55	170	0.412	NULL
Bakuza and Nkwengulila 2009	chimpanzee	Pan	Strongyloides fulleborni	Strongyloides	Nematoda	Gombe			Helminth	Fecal	55	170	0.436	NULL
Bakuza and Nkwengulila 2009	chimpanzee	Pan	Oesophagostomum sp.	Oesophagostomum	Nematoda	Gombe			Helminth	Fecal	55	170	0.455	NULL
File 1976	Pan troglodytes schweinfurthii	Pan	Probstmayria gombensis	Probstmayria	Nematoda	Gombe			Helminth	Fecal	32	NULL	0.59	NULL
File et al. 1976	Pan troglodytes schweinfurthii	Pan	Trichuris sp.	Trichuris	Nematoda	Gombe			Helminth	Fecal	32	64	0.09	NULL
File et al. 1976	Pan troglodytes schweinfurthii	Pan	Necator sp.	Necator	Nematoda	Gombe			Helminth	Fecal	32	64	0.4	NULL
File et al. 1976	Pan troglodytes schweinfurthii	Pan	Physaloptera caucasia	Physaloptera	Nematoda	Gombe			Helminth	Fecal	32	64	0.65	NULL
File et al. 1976	Pan troglodytes schweinfurthii	Pan	Strongyloides fulleborni	Strongyloides	Nematoda	Gombe			Helminth	Fecal	32	64	0.87	NULL
File et al. 1976	Pan troglodytes schweinfurthii	Pan	Oesophagostomum sp.	Oesophagostomum	Nematoda	Gombe			Helminth	Fecal	32	64	0.9	NULL
Gillespie et al. 2010b	Pan troglodytes schweinfurthii	Pan	Dicrocoeliidae sp.	Dicrocoeliidae	Platyhelminthes	Gombe			Helminth	Fecal	74	407	0.014	NULL
Gillespie et al. 2010b	Pan troglodytes schweinfurthii	Pan	Dicrocoeliidae sp.	Dicrocoeliidae	Platyhelminthes	Gombe			Helminth	Fecal	79	631	0.052	NULL
Gillespie et al. 2010b	Pan troglodytes schweinfurthii	Pan	Probstmayria gombensis	Probstmayria	Nematoda	Gombe			Helminth	Fecal	74	407	0.068	NULL
Gillespie et al. 2010b	Pan troglodytes schweinfurthii	Pan	Ascaris sp.	Ascaris	Nematoda	Gombe			Helminth	Fecal	74	407	0.095	NULL
Gillespie et al. 2010b	Pan troglodytes schweinfurthii	Pan	Bertiella sp.	Bertiella	Platyhelminthes	Gombe			Helminth	Fecal	74	407	0.122	NULL
Gillespie et al. 2010b	Pan troglodytes schweinfurthii	Pan	Trichuris sp.	Trichuris	Nematoda	Gombe			Helminth	Fecal	79	631	0.156	NULL
Gillespie et al. 2010b	Pan troglodytes schweinfurthii	Pan	Ascaris sp.	Ascaris	Nematoda	Gombe			Helminth	Fecal	79	631	0.234	NULL
Gillespie et al. 2010b	Pan troglodytes schweinfurthii	Pan	Necator sp.	Necator	Nematoda	Gombe			Helminth	Fecal	74	407	0.257	NULL
Gillespie et al. 2010b	Pan troglodytes schweinfurthii	Pan	Trichuris sp.	Trichuris	Nematoda	Gombe			Helminth	Fecal	74	407	0.27	NULL
Gillespie et al. 2010b	Pan troglodytes schweinfurthii	Pan	Probstmayria gombensis	Probstmayria	Nematoda	Gombe			Helminth	Fecal	79	631	0.481	NULL
Gillespie et al. 2010b	Pan troglodytes schweinfurthii	Pan	Necator sp.	Necator	Nematoda	Gombe			Helminth	Fecal	79	631	0.714	NULL
Gillespie et al. 2010b	Pan troglodytes schweinfurthii	Pan	Physaloptera caucasia	Physaloptera	Nematoda	Gombe			Helminth	Fecal	79	631	0.727	NULL
Gillespie et al. 2010b	Pan troglodytes schweinfurthii	Pan	Strongyloides fulleborni	Strongyloides	Nematoda	Gombe			Helminth	Fecal	74	407	0.743	NULL
Gillespie et al. 2010b	Pan troglodytes schweinfurthii	Pan	Physaloptera caucasia	Physaloptera	Nematoda	Gombe			Helminth	Fecal	74	407	0.797	NULL
Gillespie et al. 2010b	Pan troglodytes schweinfurthii	Pan	Strongyloides fulleborni	Strongyloides	Nematoda	Gombe			Helminth	Fecal	79	631	0.922	NULL
Gillespie et al. 2010b	Pan troglodytes schweinfurthii	Pan	Oesophagostomum sp.	Oesophagostomum	Nematoda	Gombe			Helminth	Fecal	74	407	0.946	NULL
Gillespie et al. 2010b	Pan troglodytes schweinfurthii	Pan	Oesophagostomum sp.	Oesophagostomum	Nematoda	Gombe			Helminth	Fecal	79	631	1	NULL
Huffman et al. 1996	chimpanzee	Pan	Strongyloides fulleborni	Strongyloides	Nematoda	Mahale			Helminth	Fecal	12	NULL	0.056	NULL
Huffman et al. 1996	chimpanzee	Pan	Trichuris trichiura	Trichuris	Nematoda	Mahale			Helminth	Fecal	12	NULL	0.33	NULL
Muehlenbein and Watts 2010	Pan troglodytes schweinfurthii	Pan	Oesophagostomum sp.	Oesophagostomum	Nematoda	Ngogo	Adult	Male	Helminth	Fecal	22	67	0.811	NULL
Muehlenbein and Watts 2010	Pan troglodytes schweinfurthii	Pan	Strongyloides sp.	Strongyloides	Nematoda	Ngogo	Adult	Male	Helminth	Fecal	22	67	0.838	NULL
Murray et al. 2000	Pan troglodytes	Pan	Trichuris sp.	Trichuris	Nematoda	Gombe			Helminth	Fecal	22	NULL	0.046	NULL
Murray et al. 2000	Pan troglodytes	Pan	Physaloptera sp.	Physaloptera	Nematoda	Gombe			Helminth	Fecal	22	NULL	0.182	NULL
Murray et al. 2000	Pan troglodytes	Pan	Probstmayria gombensis	Probstmayria	Nematoda	Gombe			Helminth	Fecal	22	NULL	0.228	NULL
Murray et al. 2000	Pan troglodytes	Pan	Strongyloides fulleborni	Strongyloides	Nematoda	Gombe			Helminth	Fecal	22	NULL	0.591	NULL
Murray et al. 2000	Pan troglodytes	Pan	Oesophagostomum sp.	Oesophagostomum	Nematoda	Gombe			Helminth	Fecal	22	NULL	0.728	NULL
Pitchford et al. 1973a	Papio ursinus	Papio	Schistosoma mansoni	Schistosoma	Platyhelminthes	Kruger			Helminth	Fecal	NULL	280	NULL	0.004
Appleton et al. 1991	Papio cynocephalus ursinus	Papio	Enterobius brevicauda	Enterobius	Nematoda	Mkuzi			Helminth	Fecal	NULL	191	NULL	0.005
Appleton et al. 1991	Papio cynocephalus ursinus	Papio	Schistosoma haematobium	Schistosoma	Platyhelminthes	Mkuzi			Helminth	Fecal	NULL	191	NULL	0.005
Appleton et al. 1991	Papio cynocephalus ursinus	Papio	Schistosoma mattheei	Schistosoma	Platyhelminthes	Mkuzi			Helminth	Fecal	NULL	191	NULL	0.005
Appleton et al. 1991	Papio cynocephalus ursinus	Papio	Trichostrongylus falculatus	Trichostrongylus	Nematoda	Mkuzi			Helminth	Fecal	NULL	191	NULL	0.005
Ghandour et al. 1995	Papio hamadryas	Papio	Enterobius sp.	Enterobius	Nematoda	Turabah			Helminth	Fecal	NULL	109	NULL	0.009
Ghandour et al. 1995	Papio hamadryas	Papio	Enterobius sp.	Enterobius	Nematoda	Al-Rihat			Helminth	Fecal	NULL	111	NULL	0.009
Ghandour et al. 1995	Papio hamadryas	Papio	Trichuris sp.	Trichuris	Nematoda	Al-Rihat			Helminth	Fecal	NULL	111	NULL	0.009
Nasher 1988	Papio hamadryas arabicus	Papio	Enterobius vermicularis	Enterobius	Nematoda	Asir			Helminth	Fecal	115	115	0.009	0.009
Kooriyama et al., 2012	Papio cynocephalus	Papio	Bertiella sp.	Bertiella	Platyhelminthes	Mahale			Helminth	Fecal	NULL	125	NULL	0.01
Ghandour et al. 1995	Papio hamadryas	Papio	Enterobius sp.	Enterobius	Nematoda	Saudi Arabia	All Ages	Both Sexes	Helminth	Fecal	NULL	633	NULL	0.013
Appleton et al. 1991	Papio cynocephalus ursinus	Papio	Physaloptera caucasia	Physaloptera	Nematoda	Mkuzi			Helminth	Fecal	NULL	191	NULL	0.016
Ghandour et al. 1995	Papio hamadryas	Papio	Hymenolepis nana	Hymenolepis	Platyhelminthes	Al-Rihat			Helminth	Fecal	NULL	111	NULL	0.018
Ghandour et al. 1995	Papio hamadryas	Papio	Hymenolepis nana	Hymenolepis	Platyhelminthes	Turabah			Helminth	Fecal	NULL	109	NULL	0.0183
Ghandour et al. 1995	Papio hamadryas	Papio	Enterobius sp.	Enterobius	Nematoda	Al-Taif			Helminth	Fecal	NULL	159	NULL	0.025
Miller 1960	Papio doguera	Papio	Schistosoma mansoni	Schistosoma	Platyhelminthes	Kibwezi			Helminth	Fecal	143	143	0.028	0.028
Nelson 1965	Papio doguera	Papio	Schistosoma mansoni	Schistosoma	Platyhelminthes	Kibwezi			Helminth	Fecal	143	143	0.028	0.028
Ebbert et al. 2013	Papio papio	Papio	Ascaris sp.	Ascaris	Nematoda	Mt. Assirik			Helminth	Fecal	NULL	100	NULL	0.03
Ebbert et al. 2013	Papio papio	Papio	Strongyloides sp.	Strongyloides	Nematoda	Mt. Assirik			Helminth	Fecal	NULL	100	NULL	0.03
Ghandour et al. 1995	Papio hamadryas	Papio	Trichuris sp.	Trichuris	Nematoda	Saudi Arabia	All Ages	Both Sexes	Helminth	Fecal	NULL	633	NULL	0.035
Appleton et al. 1991	Papio cynocephalus ursinus	Papio	Bertiella studeri	Bertiella	Platyhelminthes	Mkuzi			Helminth	Fecal	NULL	191	NULL	0.037
Myers et al 1971	Papio cynocephalus	Papio	Bertiella sp.	Bertiella	Platyhelminthes	Johannesburg			Helminth	Fecal	54	54	0.037	0.037
Myers et al 1971	Papio cynocephalus	Papio	Streptopharagus sp.	Streptopharagus	Nematoda	Johannesburg			Helminth	Fecal	54	54	0.037	0.037
Ebbert et al. 2013	Papio papio	Papio	Streptopharagus sp.	Streptopharagus	Nematoda	Mt. Assirik			Helminth	Fecal	NULL	100	NULL	0.04
Ghandour et al. 1995	Papio hamadryas	Papio	Schistosoma mansoni	Schistosoma	Platyhelminthes	Al-Baha			Helminth	Fecal	NULL	170	NULL	0.041
Legesse and Erko 2004	Papio anubis	Papio	Oesophagostomum sp.	Oesophagostomum	Nematoda	Bishan Gari			Helminth	Fecal	24	24	0.042	0.042
Legesse and Erko 2004	Papio anubis	Papio	Trichostrongylus sp.	Trichostrongylus	Nematoda	Bishan Gari			Helminth	Fecal	24	24	0.042	0.042
Munene et al. 1998	Papio cyanocephalus anubis	Papio	Schistosoma mansoni	Schistosoma	Platyhelminthes	KENYA			Helminth	Fecal	92	92	0.043	0.043
Ghandour et al. 1995	Papio hamadryas	Papio	Trichuris sp.	Trichuris	Nematoda	Al-Taif			Helminth	Fecal	NULL	159	NULL	0.044
Ghandour et al. 1995	Papio hamadryas	Papio	Trichuris sp.	Trichuris	Nematoda	Turabah			Helminth	Fecal	NULL	109	NULL	0.046
Appleton et al. 1991	Papio cynocephalus ursinus	Papio	Spirura sp.	Spirura	Nematoda	Mkuzi			Helminth	Fecal	NULL	191	NULL	0.047
Appleton et al. 1991	Papio cynocephalus ursinus	Papio	Trichuris trichiura	Trichuris	Nematoda	Mkuzi			Helminth	Fecal	NULL	191	NULL	0.05
Kooriyama et al., 2012	Papio cynocephalus	Papio	Streptopharagus sp.	Streptopharagus	Nematoda	Mahale			Helminth	Fecal	NULL	125	NULL	0.05
Ghandour et al. 1995	Papio hamadryas	Papio	Hymenolepis nana	Hymenolepis	Platyhelminthes	Saudi Arabia	All Ages	Both Sexes	Helminth	Fecal	NULL	633	NULL	0.051
Ghandour et al. 1995	Papio hamadryas	Papio	Trichuris sp.	Trichuris	Nematoda	Al-Baha			Helminth	Fecal	NULL	170	NULL	0.053
Appleton et al. 1991	Papio cynocephalus ursinus	Papio	Strongyloides stercoralis	Strongyloides	Nematoda	Mkuzi			Helminth	Fecal	NULL	191	NULL	0.06
Appleton et al. 1991	Papio cynocephalus ursinus	Papio	Ternidens deminutus	Ternidens	Nematoda	Mkuzi			Helminth	Fecal	NULL	191	NULL	0.06
Nasher 1988	Papio hamadryas arabicus	Papio	Ascaris sp.	Ascaris	Nematoda	Asir			Helminth	Fecal	115	115	0.061	0.061
Hope et al. 2004	Papio cynocephalus anubis	Papio	Hymenolepis sp.	Hymenolepis	Platyhelminthes	Bwindi			Helminth	Fecal	NULL	140	NULL	0.07
Pitchford et al. 1973a	Papio ursinus	Papio	Schistosoma mattheei	Schistosoma	Platyhelminthes	Kruger			Helminth	Fecal	NULL	280	NULL	0.079
Ghandour et al. 1995	Papio hamadryas	Papio	Hymenolepis nana	Hymenolepis	Platyhelminthes	Al-Baha			Helminth	Fecal	NULL	170	NULL	0.0823
Ghandour et al. 1995	Papio hamadryas	Papio	Hymenolepis nana	Hymenolepis	Platyhelminthes	Al-Taif			Helminth	Fecal	NULL	159	NULL	0.088
Nasher 1988	Papio hamadryas arabicus	Papio	Hymenolepis nana	Hymenolepis	Platyhelminthes	Asir			Helminth	Fecal	115	115	0.096	0.096
Ghandour et al. 1995	Papio hamadryas	Papio	Schistosoma mansoni	Schistosoma	Platyhelminthes	Saudi Arabia	All Ages	Both Sexes	Helminth	Fecal	NULL	633	NULL	0.11
Myers et al 1971	Papio cynocephalus	Papio	Trichostrongylus sp.	Trichostrongylus	Nematoda	Johannesburg			Helminth	Fecal	54	54	0.111	0.111
Legesse and Erko 2004	Papio anubis	Papio	Schistosoma mansoni	Schistosoma	Platyhelminthes	Burka Dita			Helminth	Fecal	35	35	0.114	0.114
Legesse and Erko 2004	Papio anubis	Papio	Trichostrongylus sp.	Trichostrongylus	Nematoda	Burka Dita			Helminth	Fecal	35	35	0.114	0.114
Ghandour et al. 1995	Papio hamadryas	Papio	Enterobius sp.	Enterobius	Nematoda	Al-Baha			Helminth	Fecal	NULL	170	NULL	0.118
Myers et al 1971	Papio cynocephalus	Papio	Physaloptera sp.	Physaloptera	Nematoda	Johannesburg			Helminth	Fecal	54	54	0.13	0.13
Kooriyama et al., 2012	Papio cynocephalus	Papio	Oesophagostomum sp.	Oesophagostomum	Nematoda	Mahale			Helminth	Fecal	NULL	125	NULL	0.14
Legesse and Erko 2004	Papio anubis	Papio	Oesophagostomum sp.	Oesophagostomum	Nematoda	Burka Dita			Helminth	Fecal	35	35	0.143	0.143
Appleton et al. 1991	Papio cynocephalus ursinus	Papio	Oesophagostomum bifurcum	Oesophagostomum	Nematoda	Mkuzi			Helminth	Fecal	NULL	191	NULL	0.15
Hope et al. 2004	Papio cynocephalus anubis	Papio	Trichuris sp.	Trichuris	Nematoda	Bwindi			Helminth	Fecal	NULL	140	NULL	0.16
Pebsworth et al. 2012	Papio hamadryas ursinus	Papio	Trichostrongylus sp.	Trichostrongylus	Nematoda	Wildcliff Nature Reserve			Helminth	Fecal	115	272	NULL	0.19
Nasher 1988	Papio hamadryas arabicus	Papio	Trichuris sp.	Trichuris	Nematoda	Asir			Helminth	Fecal	115	115	0.192	0.192
Myers et al 1971	Papio cynocephalus	Papio	Trichuris sp.	Trichuris	Nematoda	Johannesburg			Helminth	Fecal	54	54	0.22	0.22
Appleton et al. 1991	Papio cynocephalus ursinus	Papio	Strongyloides fulleborni	Strongyloides	Nematoda	Mkuzi			Helminth	Fecal	NULL	191	NULL	0.23
McGrew et al. 1989a	Papio papio	Papio	Schistosoma mansoni	Schistosoma	Platyhelminthes	Nikolo Koba			Helminth	Fecal	NULL	39	NULL	0.231
McGrew et al. 1989a	Papio papio	Papio	Streptopharagus sp.	Streptopharagus	Nematoda	Nikolo Koba			Helminth	Fecal	NULL	39	NULL	0.231
Howells et al. 2010	Papio hamadryas papio	Papio	Schistosoma mansoni	Schistosoma	Platyhelminthes	Fongoli			Helminth	Fecal	NULL	17	NULL	0.255
McGrew et al. 1989a	Papio papio	Papio	Strongyloides sp.	Strongyloides	Nematoda	Nikolo Koba			Helminth	Fecal	NULL	39	NULL	0.256
Legesse and Erko 2004	Papio anubis	Papio	Trichuris sp.	Trichuris	Nematoda	Burka Dita			Helminth	Fecal	35	35	0.257	0.257
McGrew et al. 1989a	Papio papio	Papio	Trichuris sp.	Trichuris	Nematoda	Nikolo Koba			Helminth	Fecal	NULL	39	NULL	0.282
Legesse and Erko 2004	Papio anubis	Papio	Trichuris sp.	Trichuris	Nematoda	Bishan Gari			Helminth	Fecal	24	24	0.292	0.292
Howells et al. 2010	Papio hamadryas papio	Papio	Necator sp.	Necator	Nematoda	Fongoli			Helminth	Fecal	NULL	17	NULL	0.294
Appleton et al. 1991	Papio cynocephalus ursinus	Papio	Streptopharagus pigmentatus	Streptopharagus	Nematoda	Mkuzi			Helminth	Fecal	NULL	191	NULL	0.3
Munene et al. 1998	Papio cyanocephalus anubis	Papio	Enterobius vermicularis	Enterobius	Nematoda	KENYA			Helminth	Fecal	92	92	0.304	0.304
McGrew et al. 1989a	Papio papio	Papio	Physaloptera sp.	Physaloptera	Nematoda	Nikolo Koba			Helminth	Fecal	NULL	39	NULL	0.308
Legesse and Erko 2004	Papio anubis	Papio	Strongyloides sp.	Strongyloides	Nematoda	Burka Dita			Helminth	Fecal	35	35	0.314	0.314
Legesse and Erko 2004	Papio anubis	Papio	Schistosoma mansoni	Schistosoma	Platyhelminthes	Bishan Gari			Helminth	Fecal	24	24	0.333	0.333
McGrew et al. 1989a	Papio anubis	Papio	Streptopharagus sp.	Streptopharagus	Nematoda	Gombe			Helminth	Fecal	44	52	NULL	0.346
Howells et al. 2010	Papio hamadryas papio	Papio	Trichuris sp.	Trichuris	Nematoda	Fongoli			Helminth	Fecal	NULL	17	NULL	0.353
Hope et al. 2004	Papio cynocephalus anubis	Papio	Strongyloides sp.	Strongyloides	Nematoda	Bwindi			Helminth	Fecal	NULL	140	NULL	0.37
McGrew et al. 1989a	Papio papio	Papio	Necator sp.	Necator	Nematoda	Nikolo Koba			Helminth	Fecal	NULL	39	NULL	0.384
Ebbert et al. 2013	Papio papio	Papio	Enterobius sp.	Enterobius	Nematoda	Mt. Assirik			Helminth	Fecal	NULL	100	NULL	0.39
Howells et al. 2010	Papio hamadryas papio	Papio	Strongyloides fulleborni	Strongyloides	Nematoda	Fongoli			Helminth	Fecal	NULL	17	NULL	0.412
Hope et al. 2004	Papio cynocephalus anubis	Papio	Ternidens sp.	Ternidens	Nematoda	Bwindi			Helminth	Fecal	NULL	140	NULL	0.42
McGrew et al. 1989a	Papio anubis	Papio	Oesophagostomum sp.	Oesophagostomum	Nematoda	Gombe			Helminth	Fecal	44	52	NULL	0.423
McGrew et al. 1989a	Papio anubis	Papio	Trichuris sp.	Trichuris	Nematoda	Gombe			Helminth	Fecal	44	52	NULL	0.423
Munene et al. 1998	Papio cyanocephalus anubis	Papio	Streptopharagus sp.	Streptopharagus	Nematoda	KENYA			Helminth	Fecal	92	92	0.424	0.424
Munene et al. 1998	Papio cyanocephalus anubis	Papio	Trichostrongylus sp.	Trichostrongylus	Nematoda	KENYA			Helminth	Fecal	92	92	0.435	0.435
Ebbert et al. 2013	Papio papio	Papio	Watsonius sp.	Watsonius	Platyhelminthes	Mt. Assirik			Helminth	Fecal	NULL	100	NULL	0.44
McGrew et al. 1989a	Papio anubis	Papio	Physaloptera sp.	Physaloptera	Nematoda	Gombe			Helminth	Fecal	44	52	NULL	0.442
Legesse and Erko 2004	Papio anubis	Papio	Strongyloides sp.	Strongyloides	Nematoda	Bishan Gari			Helminth	Fecal	24	24	0.458	0.458
Messner and Wrangham 1996	Papio anubis	Papio	Strongyloides sp.	Strongyloides	Nematoda	Kibale			Helminth	Fecal	NULL	48	NULL	0.458
Fuller et al. 1979	Papio anubis	Papio	Schistosoma mansoni	Schistosoma	Platyhelminthes	Omo			Helminth	Fecal	NULL	4	NULL	0.5
Ryan et al., 2012	Papio anubis	Papio	Strongyloides sp.	Strongyloides	Nematoda	Mole			Helminth	Fecal	55	55	0.527	0.53
Kooriyama et al., 2012	Papio cynocephalus	Papio	Strongyloides sp.	Strongyloides	Nematoda	Mahale			Helminth	Fecal	NULL	125	NULL	0.54
McGrew et al. 1989a	Papio anubis	Papio	Strongyloides sp.	Strongyloides	Nematoda	Gombe			Helminth	Fecal	44	52	NULL	0.577
Munene et al. 1998	Papio cyanocephalus anubis	Papio	Strongyloides fulleborni	Strongyloides	Nematoda	KENYA			Helminth	Fecal	92	92	0.63	0.63
Pebsworth et al. 2012	Papio hamadryas ursinus	Papio	Oesophagostomum sp.	Oesophagostomum	Nematoda	Wildcliff Nature Reserve			Helminth	Fecal	115	272	NULL	0.65
Kooriyama et al., 2012	Papio cynocephalus	Papio	Trichuris sp.	Trichuris	Nematoda	Mahale			Helminth	Fecal	NULL	125	NULL	0.68
Ebbert et al. 2013	Papio papio	Papio	Protospirura sp.	Protospirura	Nematoda	Mt. Assirik			Helminth	Fecal	NULL	100	NULL	0.7
Munene et al. 1998	Papio cyanocephalus anubis	Papio	Trichuris trichiura	Trichuris	Nematoda	KENYA			Helminth	Fecal	92	92	0.739	0.739
Munene et al. 1998	Papio cyanocephalus anubis	Papio	Oesophagostomum sp.	Oesophagostomum	Nematoda	KENYA			Helminth	Fecal	92	92	0.76	0.76
Hope et al. 2004	Papio cynocephalus anubis	Papio	Ascaris sp.	Ascaris	Nematoda	Bwindi			Helminth	Fecal	NULL	140	NULL	0.78
Pebsworth et al. 2012	Papio hamadryas ursinus	Papio	Strongyloides fulleborni	Strongyloides	Nematoda	Wildcliff Nature Reserve			Helminth	Fecal	115	272	NULL	0.86
Ebbert et al. 2013	Papio papio	Papio	Trichuris sp.	Trichuris	Nematoda	Mt. Assirik			Helminth	Fecal	NULL	100	NULL	0.89
van Lieshout et al. 2005	Papio anubis	Papio	Oesophagostomum bifurcum	Oesophagostomum	Nematoda	Mole			Helminth	Fecal	NULL	173	NULL	0.92
Pebsworth et al. 2012	Papio hamadryas ursinus	Papio	Trichuris sp.	Trichuris	Nematoda	Wildcliff Nature Reserve			Helminth	Fecal	115	272	NULL	1
Appleton and Brain 1995	Papio cynocephalus ursinus	Papio	Strongyloides sp.	Strongyloides	Nematoda	Kuiseb River	Adult	Both Sexes	Helminth	Fecal	16	94	0.18	NULL
Appleton and Brain 1995	Papio cynocephalus ursinus	Papio	Streptopharagus pigmentatus	Streptopharagus	Nematoda	Kuiseb River			Helminth	Fecal	16	94	0.62	NULL
Benavides et al. 2011	Papio ursinus	Papio	Macroacanthorhynchus hirudinaceus	Macroacanthorhynchus	Acanthocephala	Tsaobis Leopard Park			Helminth	Fecal	86	662	0.01	NULL
Benavides et al. 2011	Papio ursinus	Papio	Subulura sp.	Subulura	Nematoda	Tsaobis Leopard Park			Helminth	Fecal	86	662	0.01	NULL
Benavides et al. 2011	Papio ursinus	Papio	Ascaris sp.	Ascaris	Nematoda	Tsaobis Leopard Park			Helminth	Fecal	86	662	0.02	NULL
Benavides et al. 2011	Papio ursinus	Papio	Physaloptera caucasia	Physaloptera	Nematoda	Tsaobis Leopard Park			Helminth	Fecal	86	662	0.146	NULL
Benavides et al. 2011	Papio ursinus	Papio	Streptopharagus pigmentatus	Streptopharagus	Nematoda	Tsaobis Leopard Park	All Ages	Both Sexes	Helminth	Fecal	86	662	0.775	NULL
Bezjian et al. 2008	Papio anubis	Papio	Molineus sp.	Molineus	Nematoda	Dura			Helminth	Fecal	41	NULL	0.02	NULL
Bezjian et al. 2008	Papio anubis	Papio	Physaloptera sp.	Physaloptera	Nematoda	Dura			Helminth	Fecal	41	NULL	0.02	NULL
Bezjian et al. 2008	Papio anubis	Papio	Trichostrongylus sp.	Trichostrongylus	Nematoda	Dura			Helminth	Fecal	41	NULL	0.22	NULL
Bezjian et al. 2008	Papio anubis	Papio	Strongyloides sp.	Strongyloides	Nematoda	Dura			Helminth	Fecal	41	NULL	0.44	NULL
Bezjian et al. 2008	Papio anubis	Papio	Trichuris sp.	Trichuris	Nematoda	Dura			Helminth	Fecal	41	NULL	0.46	NULL
Bezjian et al. 2008	Papio anubis	Papio	Oesophagostomum sp.	Oesophagostomum	Nematoda	Dura			Helminth	Fecal	41	NULL	0.85	NULL
Eley et al. 1989	Papio anubis	Papio	Strongyloides sp.	Strongyloides	Nematoda	Gilgil			Helminth	Fecal	67	NULL	0.16	NULL
Eley et al. 1989	Papio anubis	Papio	Trichuris sp.	Trichuris	Nematoda	Gilgil			Helminth	Fecal	67	NULL	0.22	NULL
Fuller et al. 1979	Papio anubis	Papio	Schistosoma mansoni	Schistosoma	Platyhelminthes	Omo			Helminth	Fecal	2	NULL	0.5	NULL
Goldsmid and Rogers 1978	Papio ursinus	Papio	Bertiella studeri	Bertiella	Platyhelminthes	Transvaal			Helminth	Fecal	24	NULL	0.042	NULL
Goldsmid and Rogers 1978	Papio ursinus	Papio	Physaloptera caucasia	Physaloptera	Nematoda	Transvaal			Helminth	Fecal	24	NULL	0.042	NULL
Goldsmid and Rogers 1978	Papio ursinus	Papio	Streptopharagus sp.	Streptopharagus	Nematoda	Transvaal			Helminth	Fecal	24	NULL	0.042	NULL
Goldsmid and Rogers 1978	Papio ursinus	Papio	Strongyloides stercoralis	Strongyloides	Nematoda	Transvaal			Helminth	Fecal	24	NULL	0.042	NULL
Goldsmid and Rogers 1978	Papio ursinus	Papio	Ternidens deminutus	Ternidens	Nematoda	Transvaal			Helminth	Fecal	24	NULL	0.042	NULL
Goldsmid and Rogers 1978	Papio ursinus	Papio	Trichuris sp.	Trichuris	Nematoda	Transvaal			Helminth	Fecal	24	NULL	0.042	NULL
Goldsmid and Rogers 1978	Papio ursinus	Papio	Trichostrongylus sp.	Trichostrongylus	Nematoda	Transvaal			Helminth	Fecal	24	NULL	0.084	NULL
Goldsmid and Rogers 1978	Papio ursinus	Papio	Strongyloides fulleborni	Strongyloides	Nematoda	Transvaal			Helminth	Fecal	24	NULL	0.375	NULL
Goldsmid and Rogers 1978	Papio ursinus	Papio	Oesophagostomum sp.	Oesophagostomum	Nematoda	Transvaal			Helminth	Fecal	24	NULL	0.625	NULL
Hahn et al. 2003	Papio cynocephalus	Papio	Strongyloides sp.	Strongyloides	Nematoda	Amboseli			Helminth	Fecal	85	NULL	0.01	NULL
Hahn et al. 2003	Papio anubis	Papio	Schistosoma mansoni	Schistosoma	Platyhelminthes	Mpala			Helminth	Fecal	42	NULL	0.02	NULL
Hahn et al. 2003	Papio anubis	Papio	Enterobius sp.	Enterobius	Nematoda	Mpala			Helminth	Fecal	42	NULL	0.12	NULL
Hahn et al. 2003	Papio cynocephalus	Papio	Streptopharagus sp.	Streptopharagus	Nematoda	Amboseli			Helminth	Fecal	85	NULL	0.16	NULL
Hahn et al. 2003	Papio cynocephalus	Papio	Physaloptera sp.	Physaloptera	Nematoda	Amboseli			Helminth	Fecal	85	NULL	0.43	NULL
Hahn et al. 2003	Papio cynocephalus	Papio	Trichuris sp.	Trichuris	Nematoda	Amboseli			Helminth	Fecal	85	NULL	0.72	NULL
Hahn et al. 2003	Papio anubis	Papio	Strongyloides sp.	Strongyloides	Nematoda	Mpala			Helminth	Fecal	42	NULL	0.76	NULL
Muller-Graf et al. 1996	Papio cynocephalus anubis	Papio	Schistosoma mansoni	Schistosoma	Platyhelminthes	Gombe			Helminth	Fecal	206	256	0.214	NULL
Muller-Graf et al. 1996	Papio cynocephalus anubis	Papio	Physaloptera sp.	Physaloptera	Nematoda	Gombe			Helminth	Fecal	206	256	0.656	NULL
Muller-Graf et al. 1996	Papio cynocephalus anubis	Papio	Streptopharagus sp.	Streptopharagus	Nematoda	Gombe			Helminth	Fecal	206	256	0.67	NULL
Muller-Graf et al. 1996	Papio cynocephalus anubis	Papio	Strongyloides sp.	Strongyloides	Nematoda	Gombe			Helminth	Fecal	206	256	0.69	NULL
Muller-Graf et al. 1996	Papio cynocephalus anubis	Papio	Trichuris sp.	Trichuris	Nematoda	Gombe			Helminth	Fecal	206	256	0.806	NULL
Murray et al. 2000	Papio cynocephalus anubis	Papio	Schistosoma mansoni	Schistosoma	Platyhelminthes	Gombe			Helminth	Fecal	35	NULL	0.029	NULL
Murray et al. 2000	Papio cynocephalus anubis	Papio	Oesophagostomum sp.	Oesophagostomum	Nematoda	Gombe			Helminth	Fecal	35	NULL	0.171	NULL
Murray et al. 2000	Papio cynocephalus anubis	Papio	Physaloptera sp.	Physaloptera	Nematoda	Gombe			Helminth	Fecal	35	NULL	0.229	NULL
Murray et al. 2000	Papio cynocephalus anubis	Papio	Strongyloides fulleborni	Strongyloides	Nematoda	Gombe			Helminth	Fecal	35	NULL	0.286	NULL
Murray et al. 2000	Papio cynocephalus anubis	Papio	Streptopharagus sp.	Streptopharagus	Nematoda	Gombe			Helminth	Fecal	35	NULL	0.486	NULL
Murray et al. 2000	Papio cynocephalus anubis	Papio	Trichuris sp.	Trichuris	Nematoda	Gombe			Helminth	Fecal	35	NULL	0.657	NULL
Pitchford et al. 1973b	Papio ursinus	Papio	Schistosoma mansoni	Schistosoma	Platyhelminthes	Kruger			Helminth	Fecal	595	NULL	0.002	NULL
Pitchford et al. 1973b	Papio ursinus	Papio	Schistosoma mattheei	Schistosoma	Platyhelminthes	Kruger			Helminth	Fecal	595	NULL	0.138	NULL
Ryan et al., 2012	Papio anubis	Papio	Gongylonema sp.	Gongylonema	Nematoda	Mole			Helminth	Fecal	55	55	0.018	NULL
Ryan et al., 2012	Papio anubis	Papio	Oesophagostomum sp.	Oesophagostomum	Nematoda	Mole			Helminth	Fecal	55	55	0.091	NULL
Ryan et al., 2012	Papio anubis	Papio	Physaloptera caucasia	Physaloptera	Nematoda	Mole			Helminth	Fecal	55	55	0.109	NULL
Weyher et al. 2006	Papio anubis	Papio	Strongyloides sp.	Strongyloides	Nematoda	Gashaka Gumti			Helminth	Fecal	23	69	0.043	NULL
Weyher et al. 2006	Papio anubis	Papio	Dicrocoelium sp.	Dicrocoelium	Platyhelminthes	Gashaka Gumti			Helminth	Fecal	23	69	0.87	NULL
Weyher et al. 2006	Papio anubis	Papio	Physaloptera sp.	Physaloptera	Nematoda	Gashaka Gumti			Helminth	Fecal	23	69	0.957	NULL
Weyher et al. 2006	Papio anubis	Papio	Strongylida sp.	Strongylida	Nematoda	Gashaka Gumti			Helminth	Fecal	23	69	0.957	NULL
Weyher et al. 2006	Papio anubis	Papio	Trichuris sp.	Trichuris	Nematoda	Gashaka Gumti			Helminth	Fecal	23	69	1	NULL
Collet et al. 1986	Pongo abelii	Pongo	Trichuris sp.	Trichuris	Nematoda	Ketambe			Helminth	Fecal	8	NULL	0.125	NULL
Collet et al. 1986	Pongo pygmaeus	Pongo	Strongyloides sp.	Strongyloides	Nematoda	Tanjung Putting			Helminth	Fecal	11	NULL	0.364	NULL
Collet et al. 1986	Pongo pygmaeus	Pongo	Strongyloides sp.	Strongyloides	Nematoda	Tanjung Putting			Helminth	Fecal	11	NULL	0.364	NULL
Collet et al. 1986	Pongo abelii	Pongo	Strongyloides sp.	Strongyloides	Nematoda	Ketambe			Helminth	Fecal	8	NULL	0.75	NULL
Collet et al. 1986	Pongo pygmaeus	Pongo	Strongyloides sp.	Strongyloides	Nematoda	Ketambe			Helminth	Fecal	8	NULL	0.75	NULL
Mul et al. 2007	Pongo abelii	Pongo	Enterobius sp.	Enterobius	Nematoda	Ketambe			Helminth	Fecal	32	NULL	0.031	NULL
Mul et al. 2007	Pongo abelii	Pongo	Spirurida sp.	Spirurida	Nematoda	Ketambe			Helminth	Fecal	32	NULL	0.094	NULL
Mul et al. 2007	Pongo abelii	Pongo	Mammomonogamus sp.	Mammomonogamus	Nematoda	Ketambe			Helminth	Fecal	32	NULL	0.188	NULL
Mul et al. 2007	Pongo abelii	Pongo	Trichuris sp.	Trichuris	Nematoda	Ketambe			Helminth	Fecal	32	NULL	0.188	NULL
Mul et al. 2007	Pongo abelii	Pongo	Strongylida sp.	Strongylida	Nematoda	Ketambe			Helminth	Fecal	32	NULL	0.375	NULL
Mul et al. 2007	Pongo abelii	Pongo	Strongyloides sp.	Strongyloides	Nematoda	Ketambe			Helminth	Fecal	32	NULL	0.469	NULL
Arambulo et al. 1974	Presbytis cristatus	Presbytis	Oesophagostomum apiostomum	Oesophagostomum	Nematoda	Kuala Selangor			Helminth	Fecal	32	96	0.84	NULL
Arambulo et al. 1974	Presbytis cristatus	Presbytis	Strongyloides fulleborni	Strongyloides	Nematoda	Kuala Selangor			Helminth	Fecal	32	96	1	NULL
Arambulo et al. 1974	Presbytis cristatus	Presbytis	Trichuris trichiura	Trichuris	Nematoda	Kuala Selangor			Helminth	Fecal	32	96	1	NULL
Gillespie et al. 2005a	Piliocolobus tephrosceles	Procolobus	Ascaris sp.	Ascaris	Nematoda	Kibale			Helminth	Fecal	NULL	1608	NULL	0.001
Gillespie et al. 2005a	Piliocolobus tephrosceles	Procolobus	Bertiella sp.	Bertiella	Platyhelminthes	Kibale			Helminth	Fecal	NULL	1608	NULL	0.001
Chapman et al. 2006b	Piliocolobus tephrosceles	Procolobus	Strongyloides fulleborni	Strongyloides	Nematoda	Kibale			Helminth	Fecal	NULL	645	NULL	0.002
Chapman et al. 2006b	Piliocolobus tephrosceles	Procolobus	Colobenterobius sp.	Colobenterobius	Nematoda	Kibale			Helminth	Fecal	NULL	645	NULL	0.004
Gillespie et al. 2005a	Piliocolobus tephrosceles	Procolobus	Colobenterobius sp.	Colobenterobius	Nematoda	Kibale			Helminth	Fecal	NULL	1608	NULL	0.004
Gillespie et al. 2005a	Piliocolobus tephrosceles	Procolobus	Strongyloides stercoralis	Strongyloides	Nematoda	Kibale			Helminth	Fecal	NULL	1608	NULL	0.004
Chapman et al. 2005	Piliocolobus tephrosceles	Procolobus	Oesophagostomum sp.	Oesophagostomum	Nematoda	Crater Lake Nkuruba			Helminth	Fecal	NULL	196	NULL	0.005
Hodder & Chapman 2012	Procolobus rufomitratus	Procolobus	Strongyloides sp.	Strongyloides	Nematoda	Kibale			Helminth	Fecal	NULL	82	NULL	0.005853659
Chapman et al. 2007	Procolobus rufomitratus	Procolobus	Oesophagostomum sp.	Oesophagostomum	Nematoda	Kibale			Helminth	Fecal	132	1043	NULL	0.01
Kooriyama et al., 2012	Procolobus badius tephrosceles	Procolobus	Enterobius sp.	Enterobius	Nematoda	Mahale			Helminth	Fecal	NULL	173	NULL	0.01
Kooriyama et al., 2012	Procolobus badius tephrosceles	Procolobus	Chitwoodspirura sp.	Chitwoodspirura	Nematoda	Mahale			Helminth	Fecal	NULL	173	NULL	0.02
Gillespie et al. 2005a	Piliocolobus tephrosceles	Procolobus	Oesophagostomum sp.	Oesophagostomum	Nematoda	Kibale			Helminth	Fecal	NULL	1608	NULL	0.028
Gillespie et al. 2005a	Piliocolobus tephrosceles	Procolobus	Strongyloides fulleborni	Strongyloides	Nematoda	Kibale			Helminth	Fecal	NULL	1608	NULL	0.035
Kooriyama et al., 2012	Procolobus badius tephrosceles	Procolobus	Strongyloides sp.	Strongyloides	Nematoda	Mahale			Helminth	Fecal	NULL	173	NULL	0.06
Mbora and McPeek 2009	Procolobus rufomitratus	Procolobus	Physaloptera sp.	Physaloptera	Nematoda	Tana River			Helminth	Fecal	NULL	278	NULL	0.07
Bakarr et al. 1991	Procolobus badius	Procolobus	Oesophagostomum sp.	Oesophagostomum	Nematoda	Tiwai			Helminth	Fecal	NULL	83	NULL	0.072
Mbora and McPeek 2009	Procolobus rufomitratus	Procolobus	Oesophagostomum sp.	Oesophagostomum	Nematoda	Tana River			Helminth	Fecal	NULL	278	NULL	0.074
Mbora and McPeek 2009	Procolobus rufomitratus	Procolobus	Trichostrongylus sp.	Trichostrongylus	Nematoda	Tana River			Helminth	Fecal	NULL	278	NULL	0.076
Mbora and McPeek 2009	Procolobus rufomitratus	Procolobus	Ascaridia sp.	Ascaridia	Nematoda	Tana River			Helminth	Fecal	NULL	278	NULL	0.08
Mbora and McPeek 2009	Procolobus rufomitratus	Procolobus	Trichuris sp.	Trichuris	Nematoda	Tana River			Helminth	Fecal	NULL	278	NULL	0.084
Mbora and McPeek 2009	Procolobus rufomitratus	Procolobus	Ascaris sp.	Ascaris	Nematoda	Tana River			Helminth	Fecal	NULL	278	NULL	0.095
Mbora and McPeek 2009	Procolobus rufomitratus	Procolobus	Strongyloides sp.	Strongyloides	Nematoda	Tana River			Helminth	Fecal	NULL	278	NULL	0.104
Chapman et al. 2006b	Piliocolobus tephrosceles	Procolobus	Oesophagostomum sp.	Oesophagostomum	Nematoda	Kibale			Helminth	Fecal	NULL	645	NULL	0.127
Hodder & Chapman 2012	Procolobus rufomitratus	Procolobus	Trichuris sp.	Trichuris	Nematoda	Kibale			Helminth	Fecal	NULL	82	NULL	0.13402439
Mbora and McPeek 2009	Procolobus rufomitratus	Procolobus	Toxocara sp.	Toxocara	Nematoda	Tana River			Helminth	Fecal	NULL	278	NULL	0.14
Mbora and McPeek 2009	Procolobus rufomitratus	Procolobus	Toxascaris sp.	Toxascaris	Nematoda	Tana River			Helminth	Fecal	NULL	278	NULL	0.164
Mbora and McPeek 2009	Procolobus rufomitratus	Procolobus	Dicrocoelium sp.	Dicrocoelium	Platyhelminthes	Tana River			Helminth	Fecal	NULL	278	NULL	0.168
Kooriyama et al., 2012	Procolobus badius tephrosceles	Procolobus	Oesophagostomum sp.	Oesophagostomum	Nematoda	Mahale			Helminth	Fecal	NULL	173	NULL	0.27
Mbora and McPeek 2009	Procolobus rufomitratus	Procolobus	Capillaria sp.	Capillaria	Nematoda	Tana River			Helminth	Fecal	NULL	278	NULL	0.28
Bakarr et al. 1991	Procolobus badius	Procolobus	Necator americanus	Necator	Nematoda	Tiwai			Helminth	Fecal	NULL	83	NULL	0.301
Bakarr et al. 1991	Procolobus badius	Procolobus	Strongyloides sp.	Strongyloides	Nematoda	Tiwai			Helminth	Fecal	NULL	83	NULL	0.301
Bakarr et al. 1991	Procolobus badius	Procolobus	Trichuris trichiura	Trichuris	Nematoda	Tiwai			Helminth	Fecal	NULL	83	NULL	0.361
Chapman et al. 2006b	Piliocolobus tephrosceles	Procolobus	Trichuris sp.	Trichuris	Nematoda	Kibale			Helminth	Fecal	NULL	645	NULL	0.37
Gillespie et al. 2005a	Piliocolobus tephrosceles	Procolobus	Trichuris sp.	Trichuris	Nematoda	Kibale			Helminth	Fecal	NULL	1608	NULL	0.378
Chapman et al. 2007	Procolobus rufomitratus	Procolobus	Trichuris sp.	Trichuris	Nematoda	Kibale			Helminth	Fecal	132	1043	NULL	0.411
Ghai et al. 2015	Procolobus [Piliocolobus] rufomitratus tephrosceles	Procolobus	Trichuris sp.	Trichuris	Nematoda	Kibale	Adult		Helminth	Fecal	43	371	NULL	0.418
Kooriyama et al., 2012	Procolobus badius tephrosceles	Procolobus	Trichuris sp.	Trichuris	Nematoda	Mahale			Helminth	Fecal	NULL	173	NULL	0.43
Mbora and McPeek 2009	Procolobus rufomitratus	Procolobus	Bertiella sp.	Bertiella	Platyhelminthes	Tana River			Helminth	Fecal	NULL	278	NULL	0.45
Mbora and Munene 2006	Procolobus rufomitratus	Procolobus	Ascaridia galli	Ascaridia	Nematoda	Kenya			Helminth	Fecal	150	NULL	0.011	NULL
Mbora and Munene 2006	Procolobus rufomitratus	Procolobus	Oesophagostomum sp.	Oesophagostomum	Nematoda	Kenya			Helminth	Fecal	150	NULL	0.011	NULL
Mbora and Munene 2006	Procolobus rufomitratus	Procolobus	Strongyloides fulleborni	Strongyloides	Nematoda	Kenya			Helminth	Fecal	150	NULL	0.04	NULL
Mbora and Munene 2006	Procolobus rufomitratus	Procolobus	Trichostrongylus sp.	Trichostrongylus	Nematoda	Kenya			Helminth	Fecal	150	NULL	0.051	NULL
Mbora and Munene 2006	Procolobus rufomitratus	Procolobus	Trichuris trichiura	Trichuris	Nematoda	Kenya			Helminth	Fecal	150	NULL	0.063	NULL
Mbora and Munene 2006	Procolobus rufomitratus	Procolobus	Toxascaris sp.	Toxascaris	Nematoda	Kenya			Helminth	Fecal	150	NULL	0.131	NULL
Hogg 2002	Propithecus diadema edwardsi	Propithecus	Anoplocephala sp.	Anoplocephala	Platyhelminthes	Ranomafana			Helminth	Fecal	18	18	0.056	0.056
Hogg 2002	Propithecus diadema edwardsi	Propithecus	Lemuricola sp.	Lemuricola	Nematoda	Ranomafana			Helminth	Fecal	18	18	0.056	0.056
Junge and Louis 2005b	Propithecus verreauxi deckeni	Propithecus	Lemuricola sp.	Lemuricola	Nematoda	Tsiombokibo	Adult		Helminth	Fecal	11	11	0.091	0.091
Hogg 2002	Propithecus diadema edwardsi	Propithecus	Physocephalus sp.	Physocephalus	Nematoda	Ranomafana			Helminth	Fecal	18	18	0.111	0.111
Hogg 2002	Propithecus diadema edwardsi	Propithecus	Moniezia sp.	Moniezia	Platyhelminthes	Ranomafana			Helminth	Fecal	18	18	0.412	0.412
Junge and Louis 2005b	Propithecus verreauxi deckeni	Propithecus	Lemurostrongylus sp.	Lemurostrongylus	Nematoda	Tsiombokibo	Adult		Helminth	Fecal	11	11	0.456	0.456
Loudon 2009	Propithecus verreauxi	Propithecus	Lemurostrongylus sp.	Lemurostrongylus	Nematoda	Beza Mahafaly			Helminth	Fecal	26	234	0.115	NULL
Raveloarisoa, 2000, cited in Muelenbein et al. 200	Propithecus verreauxi	Propithecus	Enterobius sp.	Enterobius	Nematoda	Madagascar			Helminth	Fecal	18	NULL	0.056	NULL
Raveloarisoa, 2000, cited in Muelenbein et al. 200	Propithecus verreauxi	Propithecus	Ogmocotyle sp.	Ogmocotyle	Platyhelminthes	Madagascar			Helminth	Fecal	18	NULL	0.056	NULL
Wright et al. 2009	Propithecus edwardsi	Propithecus	Moniezia sp.	Moniezia	Platyhelminthes	Ranomafana			Helminth	Fecal	18	18	0.389	NULL
Michaud et al. 2003	Saguinus mystax	Saguinus	Hymenolepis diminuta	Hymenolepis	Platyhelminthes	PERU			Helminth	Fecal	NULL	90	NULL	0.01
Michaud et al. 2003	Saguinus labiatus	Saguinus	Athesmia heterolecithodes	Athesmia	Platyhelminthes	PERU			Helminth	Fecal	NULL	53	NULL	0.02
Michaud et al. 2003	Saguinus labiatus	Saguinus	Primasubulura jacchi	Primasubulura	Nematoda	PERU			Helminth	Fecal	NULL	53	NULL	0.13
Michaud et al. 2003	Saguinus labiatus	Saguinus	Filariopsis barretoi	Filariopsis	Nematoda	PERU			Helminth	Fecal	NULL	53	NULL	0.17
Michaud et al. 2003	Saguinus mystax	Saguinus	Filariopsis barretoi	Filariopsis	Nematoda	PERU			Helminth	Fecal	NULL	90	NULL	0.21
Michaud et al. 2003	Saguinus mystax	Saguinus	Prosthenorchis elegans	Prosthenorchis	Acanthocephala	PERU			Helminth	Fecal	NULL	90	NULL	0.22
Michaud et al. 2003	Saguinus labiatus	Saguinus	Prosthenorchis elegans	Prosthenorchis	Acanthocephala	PERU			Helminth	Fecal	NULL	53	NULL	0.28
Phillips et al. 2004	Saguinus fuscicollis	Saguinus	Trichuris trichiura	Trichuris	Nematoda	Tampobata Research Center			Helminth	Fecal	4	4	0.5	0.5
Michaud et al. 2003	Saguinus mystax	Saguinus	Primasubulura jacchi	Primasubulura	Nematoda	PERU			Helminth	Fecal	NULL	90	NULL	0.6
Wenz et a., 2010	Saguinus mystax	Saguinus	Prosthenorchis elegans	Prosthenorchis	Acanthocephala	Estacion Biologica Quebrada Blanco			Helminth	Fecal	23	90	0.304	NULL
Wenz et a., 2010	Saguinus fuscicollis	Saguinus	Prosthenorchis elegans	Prosthenorchis	Acanthocephala	Estacion Biologica Quebrada Blanco			Helminth	Fecal	20	101	0.35	NULL
Michaud et al. 2003	Saimiri sciureus macrodon	Saimiri	Trichuris sp.	Trichuris	Nematoda	PERU			Helminth	Fecal	NULL	54	NULL	0.018
Michaud et al. 2003	Saimiri boliviensis peruviensis	Saimiri	Trypanoxyuris sp.	Trypanoxyuris	Nematoda	PERU			Helminth	Fecal	NULL	18	NULL	0.055
Phillips et al. 2004	Saimiri sciureus	Saimiri	Prosthenorchis elegans	Prosthenorchis	Acanthocephala	Tampobata Research Center			Helminth	Fecal	18	18	0.056	0.056
Michaud et al. 2003	Saimiri sciureus macrodon	Saimiri	Filariopsis barretoi	Filariopsis	Nematoda	PERU			Helminth	Fecal	NULL	54	NULL	0.185
Michaud et al. 2003	Saimiri boliviensis peruviensis	Saimiri	Atriotaenia sp.	Atriotaenia	Platyhelminthes	PERU			Helminth	Fecal	NULL	18	NULL	0.277
Michaud et al. 2003	Saimiri boliviensis peruviensis	Saimiri	Prosthenorchis elegans	Prosthenorchis	Acanthocephala	PERU			Helminth	Fecal	NULL	18	NULL	0.333
Michaud et al. 2003	Saimiri sciureus macrodon	Saimiri	Prosthenorchis elegans	Prosthenorchis	Acanthocephala	PERU			Helminth	Fecal	NULL	54	NULL	0.703
Michaud et al. 2003	Saimiri boliviensis peruviensis	Saimiri	Filariopsis barretoi	Filariopsis	Nematoda	PERU			Helminth	Fecal	NULL	18	NULL	0.777
Michaud et al. 2003	Saimiri sciureus macrodon	Saimiri	Molineus elegans	Molineus	Nematoda	PERU			Helminth	Fecal	NULL	54	NULL	0.907
Michaud et al. 2003	Saimiri boliviensis peruviensis	Saimiri	Molineus elegans	Molineus	Nematoda	PERU			Helminth	Fecal	NULL	18	NULL	1
Appleton and Boinski 1991	Saimiri oerstedi	Saimiri	Prosthenorchis sp.	Prosthenorchis	Acanthocephala	Corcovado			Helminth	Fecal	18	18	0.16	NULL
Appleton and Boinski 1991	Saimiri oerstedi	Saimiri	Filaroides sp.	Filaroides	Nematoda	Corcovado			Helminth	Fecal	18	18	0.55	NULL
Huffman et al. 2013	Semnopithecus vetulus	Semnopithecus	Trichuris sp.	Trichuris	Nematoda	SRI LANKA			Helminth	Fecal	NULL	14	NULL	0.36
Huffman et al. 2013	Semnopithecus priam thersites	Semnopithecus	Trichuris sp.	Trichuris	Nematoda	SRI LANKA			Helminth	Fecal	NULL	21	NULL	0.38
Do 2009	Trachypithecus delacouri	Trachypithecus	Physaloptera sp.	Physaloptera	Nematoda	Van Long			Helminth	Fecal	NULL	10	NULL	1
Dutton et al. 2008	Varecia rubra	Varecia	Lemurostrongylus sp.	Lemurostrongylus	Nematoda	Masoala National Park	Adult		Helminth	Fecal	18	NULL	0.111	NULL
